# Supplementary material for: 2-[(2-Bromo­phen­yl)imino­meth­yl]-6-methyl­phenol
Source: Acta Crystallogr Sect E Struct Rep Online. 2010 Oct 30;66(Pt 11):o2977. doi: 10.1107/S1600536810043072 (PMC3009115; doi:10.1107/S1600536810043072)
Supplement: Supplementary file 2 [file e-66-o2977-Isup2.hkl]

#
# h,k,l, Fc-squared, Fo-squared, sigma(Fo-squared) and status flag
#
data_I
_shelx_title ' c92 in P 21 21 21'
_shelx_refln_list_code          4
_shelx_F_calc_maximum      182.24
_exptl_crystal_F_000       584.00
_reflns_d_resolution_high  0.7581
 
loop_
 _symmetry_equiv_pos_as_xyz
 'x, y, z'
 '-x+1/2, -y, z+1/2'
 'x+1/2, -y+1/2, -z'
 '-x, y+1/2, -z+1/2'
 
_cell_length_a     7.9407
_cell_length_b    11.6754
_cell_length_c    13.1960
_cell_angle_alpha  90.000
_cell_angle_beta   90.000
_cell_angle_gamma  90.000
 
_shelx_F_squared_multiplier     1.000
 
loop_
 _refln_index_h
 _refln_index_k
 _refln_index_l
 _refln_F_squared_calc
 _refln_F_squared_meas
 _refln_F_squared_sigma
 _refln_observed_status
   2   0   0     5793.61     6270.47    187.42 o
   4   0   0     1234.23     1267.96     34.17 o
   6   0   0      102.38      105.30      6.95 o
   8   0   0       53.18       64.18      6.73 o
  10   0   0       15.67       18.81      7.02 o
   1   1   0      328.71      346.84      7.08 o
   2   1   0     1636.17     1853.81     20.97 o
   3   1   0     1379.43     1564.35     25.47 o
   4   1   0     2751.48     2896.05     49.66 o
   5   1   0      221.34      218.57      4.76 o
   6   1   0     1295.14     1345.95     26.79 o
   7   1   0      116.12      110.00      5.24 o
   8   1   0      129.33      137.45      4.71 o
   9   1   0       73.66       75.44      5.02 o
  10   1   0        1.93        0.26      5.13 o
   0   2   0     5434.63     4934.13     50.38 o
   1   2   0       21.20       24.50      4.59 o
   2   2   0      518.79      491.81      9.26 o
   3   2   0    12649.82    13245.45    228.08 o
   4   2   0      864.47      943.86     14.37 o
   5   2   0     2620.77     2693.31     53.36 o
   6   2   0        0.79        7.23      4.32 o
   7   2   0      289.96      318.71      7.49 o
   8   2   0        6.89        9.23      4.44 o
   9   2   0        2.82        5.19      4.87 o
  10   2   0        6.95       12.65      5.31 o
   1   3   0    11243.72    10170.74    128.84 o
   2   3   0       97.73      101.43      4.89 o
   3   3   0     4798.02     4973.50     77.45 o
   4   3   0      659.20      801.42     16.09 o
   5   3   0        0.64        4.17      3.91 o
   6   3   0       55.00       47.27      4.42 o
   7   3   0       13.71       14.90      4.90 o
   8   3   0        3.81        5.88      4.24 o
   9   3   0       80.23       78.68      5.57 o
  10   3   0        3.52        2.79      5.57 o
   0   4   0     6023.14     5430.89     43.24 o
   1   4   0       16.12        8.82      3.54 o
   2   4   0     2263.03     2014.26     10.26 o
   3   4   0     1392.91     1270.08     13.20 o
   4   4   0      197.52      186.84      4.62 o
   5   4   0      367.64      355.23      6.88 o
   6   4   0       68.80       70.46      4.36 o
   7   4   0       45.76       50.61      4.50 o
   8   4   0       36.23       35.58      4.87 o
   9   4   0       21.80       22.03      5.08 o
  10   4   0       24.91       15.28      5.91 o
   1   5   0     1236.20     1160.44      7.04 o
   2   5   0      751.73      695.73      7.33 o
   3   5   0       29.93       28.67      3.95 o
   4   5   0     1453.26     1355.80     18.59 o
   5   5   0      128.80      133.73      4.58 o
   6   5   0      735.12      733.62     10.96 o
   7   5   0       38.20       34.27      4.51 o
   8   5   0      170.27      151.74      5.20 o
   9   5   0        1.16        1.89      5.22 o
   0   6   0     5374.65     4663.43     71.80 o
   1   6   0        1.63        9.19      3.69 o
   2   6   0     1215.01     1077.35      7.77 o
   3   6   0      776.38      701.30      5.30 o
   4   6   0      537.98      498.24      5.65 o
   5   6   0      200.54      185.12      4.72 o
   6   6   0        6.74        4.56      4.12 o
   7   6   0       70.38       62.72      4.75 o
   8   6   0       20.72       30.86      5.42 o
   9   6   0        4.16        8.05      4.61 o
   1   7   0     1425.24     1286.01      8.72 o
   2   7   0       37.25       37.03      4.04 o
   3   7   0      554.11      520.99      5.59 o
   4   7   0      126.08      122.21      4.08 o
   5   7   0       41.83       45.88      4.37 o
   6   7   0      214.83      218.21      4.63 o
   7   7   0       97.22      108.78      4.70 o
   8   7   0        7.40        9.68      4.27 o
   9   7   0        1.38        4.45      4.64 o
   0   8   0      166.05      171.82      5.10 o
   1   8   0      157.12      153.28      4.22 o
   2   8   0       15.93       20.11      3.97 o
   3   8   0      703.39      677.05      6.54 o
   4   8   0       70.81       63.61      3.95 o
   5   8   0      205.21      210.01      4.64 o
   6   8   0       28.62       41.29      4.16 o
   7   8   0      291.23      275.27      7.55 o
   8   8   0       60.91       65.00      5.68 o
   1   9   0      673.68      645.69      9.17 o
   2   9   0      104.00      105.51      5.12 o
   3   9   0      673.33      649.88      9.78 o
   4   9   0       73.44       81.54      4.49 o
   5   9   0      168.57      168.84      4.11 o
   6   9   0       15.42       14.62      4.64 o
   7   9   0        2.98        6.28      4.55 o
   8   9   0       15.75       15.97      4.98 o
   0  10   0       78.26       81.42      4.80 o
   1  10   0       29.85       39.23      4.29 o
   2  10   0      167.12      181.08      4.81 o
   3  10   0       52.16       46.65      3.64 o
   4  10   0        5.48        4.74      4.98 o
   5  10   0       45.14       49.94      4.15 o
   6  10   0       25.07       21.65      4.96 o
   7  10   0       46.20       48.69      4.61 o
   1  11   0        0.85        4.60      3.88 o
   2  11   0       18.14       15.63      5.39 o
   3  11   0       12.03       19.75      3.93 o
   4  11   0      126.17      126.26      4.61 o
   5  11   0        1.71       -3.94      4.35 o
   6  11   0       60.78       67.57      4.85 o
   7  11   0       24.94       20.46      4.72 o
   0  12   0        0.98       -2.87      5.81 o
   1  12   0       10.23       17.60      5.53 o
   2  12   0       27.92       30.56      4.40 o
   3  12   0        7.41       10.26      3.94 o
   4  12   0      113.88      117.36      6.05 o
   5  12   0       12.87       15.28      4.20 o
   6  12   0        1.75        3.54      4.28 o
   1  13   0      102.04      111.41      3.73 o
   2  13   0        1.10        1.38      4.06 o
   3  13   0        0.69        3.66      4.43 o
   4  13   0       29.96       40.98      5.22 o
   5  13   0        0.20       -3.41      3.86 o
   0  14   0        4.51        1.82     11.37 o
   1  14   0        0.56       -0.63      6.43 o
   2  14   0        0.09        4.47      4.71 o
   3  14   0       12.22       14.50      4.33 o
   4  14   0        1.22        6.54      4.39 o
   1  15   0        0.24        3.44      3.97 o
   2  15   0        0.87       -5.90      5.65 o
   1   0   1     5805.82     6698.02    307.65 o
   2   0   1      706.34      704.47     15.24 o
   3   0   1      493.36      510.53     11.09 o
   4   0   1     6388.22     7354.15    174.31 o
   5   0   1     2622.86     2673.78     62.88 o
   6   0   1      245.46      259.18      7.94 o
   7   0   1      856.21      847.27      9.27 o
   8   0   1       29.29       35.20      4.41 o
   9   0   1       73.78       63.63      5.11 o
  10   0   1        1.33        3.10      5.12 o
 -10   1   1        8.96       10.05      5.30 o
  -9   1   1       93.47       97.11      5.42 o
  -8   1   1       51.36       59.60      4.85 o
  -7   1   1      186.01      186.12      5.34 o
  -6   1   1      328.30      329.34      7.34 o
  -5   1   1       39.22       41.95      4.56 o
  -4   1   1      919.94      930.00     20.84 o
  -3   1   1     2444.46     2556.30     68.62 o
  -2   1   1     4793.46     5120.28    117.67 o
  -1   1   1     1718.91     1838.75     68.67 o
   0   1   1       27.29       43.03      4.90 o
   1   1   1     1328.17     1390.00     57.83 o
   2   1   1     4660.76     4900.93    110.66 o
   3   1   1     2943.51     3248.63     37.66 o
   4   1   1      995.24     1023.08     12.61 o
   5   1   1       24.92       28.79      4.56 o
   6   1   1      325.45      316.80      7.32 o
   7   1   1      160.77      153.54      4.75 o
   8   1   1       58.25       61.24      4.94 o
   9   1   1      102.73      103.12      5.17 o
  10   1   1        9.72       10.55      5.37 o
 -10   2   1       69.92       62.95      5.09 o
  -9   2   1       25.18       26.53      4.99 o
  -8   2   1       99.49      102.87      5.25 o
  -7   2   1       91.68      106.54      5.06 o
  -6   2   1      181.83      174.98      5.35 o
  -5   2   1      141.16      134.43      4.70 o
  -4   2   1      167.36      146.92      4.15 o
  -3   2   1      454.57      444.21     10.72 o
  -2   2   1     3526.61     3528.27     60.96 o
  -1   2   1    10575.17    10254.33    320.70 o
   0   2   1     5111.13     4717.68     46.20 o
   1   2   1    10119.67     9790.02    242.44 o
   2   2   1     3713.05     3662.06     99.55 o
   3   2   1      685.01      707.36      9.02 o
   4   2   1      137.64      118.57      4.95 o
   5   2   1      123.40      126.94      4.95 o
   6   2   1      163.75      155.47      4.45 o
   7   2   1       96.15      100.93      4.80 o
   8   2   1      108.08      108.72      5.44 o
   9   2   1       29.53       33.51      5.15 o
  10   2   1       75.04       67.27      5.64 o
 -10   3   1        5.46        3.05      5.26 o
  -9   3   1       28.96       20.54      4.55 o
  -8   3   1      301.43      303.03     10.47 o
  -7   3   1       96.32      106.03      5.06 o
  -6   3   1     1145.35     1155.84     27.34 o
  -5   3   1      346.74      336.55      8.08 o
  -4   3   1     4064.24     4096.17     86.65 o
  -3   3   1       85.05       86.87      5.11 o
  -2   3   1     1561.66     1473.06     23.09 o
  -1   3   1     7499.18     6847.82    122.54 o
   0   3   1    12108.99    11211.99    120.01 o
   1   3   1     7816.01     7361.68    112.10 o
   2   3   1     1420.67     1343.27     21.99 o
   3   3   1       50.31       46.62      4.69 o
   4   3   1     4102.04     4151.49     63.17 o
   5   3   1      352.10      350.19      6.52 o
   6   3   1     1165.32     1151.19     22.51 o
   7   3   1      110.84      116.26      4.76 o
   8   3   1      288.74      270.07      5.73 o
   9   3   1       28.63       29.08      5.56 o
  10   3   1        3.39        4.04      5.53 o
 -10   4   1       33.72       28.42      5.37 o
  -9   4   1       38.24       37.09      5.04 o
  -8   4   1       46.87       48.11      5.21 o
  -7   4   1      117.27      106.54      5.17 o
  -6   4   1      156.77      145.44      4.66 o
  -5   4   1      660.07      625.86     14.47 o
  -4   4   1      558.29      565.23      8.23 o
  -3   4   1     1427.10     1368.01     14.31 o
  -2   4   1     2432.77     2230.12     29.66 o
  -1   4   1      139.44      139.23      5.00 o
   0   4   1       46.31       49.14      4.34 o
   1   4   1      244.68      240.14      4.26 o
   2   4   1     2548.61     2401.55     33.63 o
   3   4   1     1414.48     1361.40     24.00 o
   4   4   1      526.97      536.83      8.72 o
   5   4   1      617.15      577.27      7.65 o
   6   4   1      143.44      138.90      4.74 o
   7   4   1      145.18      132.48      5.01 o
   8   4   1       32.15       35.46      4.93 o
   9   4   1       39.86       37.40      5.44 o
  10   4   1       34.82       24.68      6.62 o
  -9   5   1       57.34       53.63      5.50 o
  -8   5   1      133.15      134.34      5.05 o
  -7   5   1      154.67      160.54      6.77 o
  -6   5   1        6.17        8.76      4.31 o
  -5   5   1       41.63       43.64      4.22 o
  -4   5   1       11.36       14.11      3.81 o
  -3   5   1      504.46      433.87      9.51 o
  -2   5   1      832.88      789.44      8.56 o
  -1   5   1     6553.29     5784.73     50.93 o
   0   5   1     1079.39      987.21      5.73 o
   1   5   1     6554.61     5882.10     56.64 o
   2   5   1      956.16      923.91      9.04 o
   3   5   1      617.53      547.55      7.03 o
   4   5   1        9.34       14.52      4.24 o
   5   5   1       52.16       56.50      4.24 o
   6   5   1       12.41       10.65      4.44 o
   7   5   1      189.28      193.06      5.55 o
   8   5   1      154.71      152.53      5.29 o
   9   5   1       61.15       59.48      5.29 o
  -9   6   1       40.55       35.04      5.10 o
  -8   6   1       58.55       56.96      5.29 o
  -7   6   1      172.79      184.20      5.38 o
  -6   6   1      132.72      126.77      4.43 o
  -5   6   1      979.16      971.28      6.21 o
  -4   6   1      101.85       97.15      4.35 o
  -3   6   1      716.18      673.60      9.67 o
  -2   6   1       50.46       43.79      4.77 o
  -1   6   1     1448.65     1343.21     17.69 o
   0   6   1       67.01       80.16      7.93 o
   1   6   1     1430.18     1323.33      9.00 o
   2   6   1       54.73       52.89      3.97 o
   3   6   1      722.57      668.40      6.36 o
   4   6   1      101.57       90.60      4.48 o
   5   6   1     1080.32     1094.98     18.66 o
   6   6   1      100.04       99.50      4.61 o
   7   6   1      167.96      171.89      6.51 o
   8   6   1       67.56       56.36      4.91 o
   9   6   1       38.26       31.44      5.18 o
  -9   7   1       14.34       17.42      5.07 o
  -8   7   1        3.25        3.84      4.53 o
  -7   7   1       63.74       65.09      4.46 o
  -6   7   1      211.99      211.22      4.42 o
  -5   7   1      190.87      186.81      4.31 o
  -4   7   1      707.11      668.70      9.09 o
  -3   7   1      269.44      247.37      4.69 o
  -2   7   1      738.64      695.01      9.27 o
  -1   7   1       32.97       48.92      3.78 o
   0   7   1      249.79      231.53      4.21 o
   1   7   1        2.89        8.41      3.91 o
   2   7   1      659.92      620.31      4.83 o
   3   7   1      230.21      212.42      3.87 o
   4   7   1      746.73      713.44      7.20 o
   5   7   1      224.28      220.53      4.58 o
   6   7   1      179.57      185.10      4.87 o
   7   7   1       51.71       57.91      5.59 o
   8   7   1        2.05        3.27      4.63 o
   9   7   1       16.63        7.48      5.68 o
  -8   8   1       61.27       61.25      5.07 o
  -7   8   1        2.01        4.18      4.69 o
  -6   8   1        1.73        9.85      4.74 o
  -5   8   1       23.60       22.75      4.16 o
  -4   8   1       55.89       61.65      4.11 o
  -3   8   1      184.31      177.83      6.15 o
  -2   8   1     1037.04     1002.30     14.62 o
  -1   8   1      253.40      237.09      4.87 o
   0   8   1     1394.22     1332.10     12.53 o
   1   8   1      193.97      186.87      4.36 o
   2   8   1     1044.70     1003.76      7.06 o
   3   8   1      183.13      181.47      4.04 o
   4   8   1       32.27       35.71      3.96 o
   5   8   1       26.71       36.15      5.11 o
   6   8   1        3.43        7.21      4.03 o
   7   8   1        1.81       -3.05      4.54 o
   8   8   1       56.89       53.34      5.37 o
  -8   9   1       16.20       14.63      4.78 o
  -7   9   1       29.52       31.51      4.30 o
  -6   9   1       60.38       62.69      4.73 o
  -5   9   1      137.50      140.43      4.42 o
  -4   9   1      202.12      192.38      4.09 o
  -3   9   1       54.04       66.52      4.54 o
  -2   9   1       30.77       34.85      4.43 o
  -1   9   1      268.71      265.69      4.74 o
   0   9   1        9.12       10.39      3.63 o
   1   9   1      272.51      286.58      4.81 o
   2   9   1       36.83       40.77      3.83 o
   3   9   1       58.21       65.60      3.45 o
   4   9   1      233.70      228.94      4.70 o
   5   9   1      128.95      125.65      4.00 o
   6   9   1       66.65       80.27      4.45 o
   7   9   1       26.74       29.51      5.16 o
   8   9   1       16.40       12.66      4.80 o
  -7  10   1       13.61       15.39      4.88 o
  -6  10   1       16.23       23.80      4.17 o
  -5  10   1      205.21      212.49      6.96 o
  -4  10   1       32.48       34.06      3.94 o
  -3  10   1      227.12      225.47      6.66 o
  -2  10   1       79.61       74.71      4.22 o
  -1  10   1        8.73       14.53      4.30 o
   0  10   1        0.59        3.74      3.44 o
   1  10   1       17.14       27.62      4.06 o
   2  10   1       71.43       67.91      3.98 o
   3  10   1      211.12      226.32      4.66 o
   4  10   1       15.69       14.45      4.13 o
   5  10   1      177.49      179.36      4.49 o
   6  10   1       17.19       18.74      4.52 o
   7  10   1       18.73       13.05      4.68 o
  -7  11   1        4.91        6.08      4.97 o
  -6  11   1       10.24       15.33      4.47 o
  -5  11   1        5.65        6.44      4.10 o
  -4  11   1        0.33        4.31      3.98 o
  -3  11   1       45.52       48.35      4.24 o
  -2  11   1       96.93      108.74      4.43 o
  -1  11   1      212.12      220.97      5.13 o
   0  11   1       71.73       76.84      4.41 o
   1  11   1      247.24      249.02      4.93 o
   2  11   1      102.94      119.98      5.08 o
   3  11   1       46.08       60.65      4.96 o
   4  11   1        2.42        9.59      4.14 o
   5  11   1        6.59        7.11      4.23 o
   6  11   1        8.20       20.14      6.50 o
   7  11   1        6.60        0.23      4.50 o
  -6  12   1       12.10        1.51      4.31 o
  -5  12   1       38.38       29.84      4.13 o
  -4  12   1        7.78        6.90      3.97 o
  -3  12   1       41.53       34.89      3.90 o
  -2  12   1       29.80       38.49      4.88 o
  -1  12   1        2.42        5.98      4.30 o
   0  12   1       59.44       76.09      3.76 o
   1  12   1        0.60       12.96      4.01 o
   2  12   1       25.57       35.80      3.61 o
   3  12   1       35.54       34.09      4.25 o
   4  12   1        5.38        7.79      4.45 o
   5  12   1       31.30       30.15      4.51 o
   6  12   1       10.29        8.33      4.33 o
  -5  13   1       17.78       18.73      4.25 o
  -4  13   1       32.87       26.30      4.59 o
  -3  13   1        7.80       12.38      3.93 o
  -2  13   1       16.43       17.42      3.83 o
  -1  13   1        2.85        6.63      3.86 o
   0  13   1       18.27       28.85      4.76 o
   1  13   1        3.10        7.32      3.61 o
   2  13   1       16.91       10.74      4.46 o
   3  13   1        4.27        9.45      4.17 o
   4  13   1       49.24       50.47      4.74 o
   5  13   1       15.93       17.25      4.21 o
  -4  14   1        1.68        5.05      4.24 o
  -3  14   1       28.67       26.61      3.92 o
  -2  14   1       24.79       27.15      3.87 o
  -1  14   1        1.72       -3.20      3.65 o
   0  14   1       10.77       19.46      4.09 o
   1  14   1        2.51        4.38      4.56 o
   2  14   1       21.09       13.05      4.09 o
   3  14   1       22.85       26.26      5.98 o
   4  14   1        2.66        0.41      4.44 o
  -2  15   1        0.20       10.92      4.92 o
  -1  15   1        1.98        8.06      3.86 o
   0  15   1       12.52        4.68      4.43 o
   1  15   1        3.06        3.78      4.76 o
   2  15   1        0.15        0.81      6.99 o
   0   0   2     2963.40     3441.53     49.11 o
   1   0   2     2270.89     2463.89     51.05 o
   2   0   2     4166.42     4359.24    168.68 o
   3   0   2     2240.73     2426.31     71.95 o
   4   0   2      704.91      776.41     18.04 o
   5   0   2       35.97       32.06      5.08 o
   6   0   2       19.34       22.03      4.47 o
   7   0   2       21.45       26.59      4.26 o
   8   0   2       98.09       93.77      5.54 o
   9   0   2       78.61       87.18      5.40 o
  10   0   2       15.15       14.39      5.43 o
 -10   1   2       19.20       21.64      5.34 o
  -9   1   2       27.47       30.67      5.01 o
  -8   1   2       59.98       67.72      5.46 o
  -7   1   2      220.79      235.63      5.82 o
  -6   1   2      349.69      361.24      8.76 o
  -5   1   2      703.88      686.90     20.95 o
  -4   1   2     2161.75     2354.95     61.59 o
  -3   1   2     3535.02     3773.42    121.11 o
  -2   1   2     2224.26     2319.92     61.62 o
  -1   1   2     5550.10     6010.50    148.77 o
   0   1   2     1108.85     1253.82     15.31 o
   1   1   2     5328.11     5738.67    173.81 o
   2   1   2     2270.49     2290.87     86.42 o
   3   1   2     3380.01     3484.92     88.09 o
   4   1   2     2197.45     2447.45     43.86 o
   5   1   2      737.24      722.55     12.53 o
   6   1   2      313.54      316.55      5.62 o
   7   1   2      154.56      169.62      5.62 o
   8   1   2       37.25       36.96      4.23 o
   9   1   2       26.24       26.47      5.29 o
  10   1   2       23.78       20.03      5.63 o
 -10   2   2        2.26        4.28      5.13 o
  -9   2   2       39.70       37.17      5.16 o
  -8   2   2      231.39      221.86      5.39 o
  -7   2   2      147.48      161.28      6.96 o
  -6   2   2      770.94      760.57     23.48 o
  -5   2   2     1072.59     1064.16     34.25 o
  -4   2   2     1734.61     1752.99     52.36 o
  -3   2   2     1324.18     1381.72     36.28 o
  -2   2   2       59.01       72.02      4.82 o
  -1   2   2     1200.81     1194.61     28.49 o
   0   2   2     8074.80     8070.33     95.88 o
   1   2   2     1583.15     1569.37     41.75 o
   2   2   2        1.51        3.13      4.58 o
   3   2   2     1171.22     1158.00     36.98 o
   4   2   2     1873.44     1937.06     46.15 o
   5   2   2     1018.43     1037.57     25.71 o
   6   2   2      827.42      827.67     18.38 o
   7   2   2      131.62      135.00      4.45 o
   8   2   2      235.92      212.52      5.16 o
   9   2   2       43.82       45.65      5.52 o
  10   2   2        3.20       10.53      5.30 o
 -10   3   2       29.00       28.36      5.56 o
  -9   3   2       63.21       55.35      4.62 o
  -8   3   2       50.38       54.58      4.96 o
  -7   3   2        1.76        5.68      4.53 o
  -6   3   2      128.94      145.32      5.13 o
  -5   3   2      284.03      295.02      9.57 o
  -4   3   2      726.03      745.60     18.53 o
  -3   3   2     1767.26     1685.68     42.07 o
  -2   3   2     2489.94     2300.77     59.66 o
  -1   3   2    11908.01    11430.59    207.85 o
   0   3   2    33210.45    30636.21    445.24 o
   1   3   2    11563.46    11111.29    232.67 o
   2   3   2     2693.20     2533.52     75.45 o
   3   3   2     1566.82     1502.44     48.25 o
   4   3   2      756.76      765.75     17.99 o
   5   3   2      295.03      304.89      5.71 o
   6   3   2      142.98      144.00      5.01 o
   7   3   2        3.14        7.27      4.90 o
   8   3   2       40.70       48.56      4.45 o
   9   3   2       57.60       57.59      5.39 o
  10   3   2       24.26       27.71      5.28 o
 -10   4   2        6.54        8.05      5.86 o
  -9   4   2       29.42       34.81      5.25 o
  -8   4   2      116.24      114.97      5.39 o
  -7   4   2      160.22      157.40      6.73 o
  -6   4   2      632.87      630.01     17.51 o
  -5   4   2      447.51      450.98     14.59 o
  -4   4   2      491.06      473.34     16.63 o
  -3   4   2     1104.26     1072.95     21.20 o
  -2   4   2     1494.32     1402.56     29.81 o
  -1   4   2      934.27      831.26      9.31 o
   0   4   2       26.19       21.70      4.36 o
   1   4   2      731.63      641.58      7.37 o
   2   4   2     1352.04     1292.92     25.51 o
   3   4   2     1011.67      972.97     21.35 o
   4   4   2      425.55      400.99     14.08 o
   5   4   2      532.96      555.00     10.39 o
   6   4   2      645.69      651.77     11.88 o
   7   4   2      121.02      121.04      4.72 o
   8   4   2      118.05      121.27      6.04 o
   9   4   2       35.69       28.90      5.11 o
  10   4   2        4.97        2.40     14.14 o
  -9   5   2        5.96       -1.22      4.66 o
  -8   5   2       31.49       35.26      5.18 o
  -7   5   2      234.24      241.05      4.85 o
  -6   5   2      730.92      722.23     14.38 o
  -5   5   2      774.96      746.54     20.07 o
  -4   5   2      919.60      872.53     18.26 o
  -3   5   2     3683.03     3614.15     66.79 o
  -2   5   2      662.67      629.31     10.29 o
  -1   5   2      137.62      129.34      4.31 o
   0   5   2      415.28      425.36      5.11 o
   1   5   2      130.85      119.00      4.16 o
   2   5   2      913.13      913.54     19.53 o
   3   5   2     3693.99     3688.13     53.71 o
   4   5   2      730.03      695.23     12.56 o
   5   5   2      679.10      675.80     18.07 o
   6   5   2      744.05      728.23     13.62 o
   7   5   2      254.68      266.94      6.22 o
   8   5   2       20.54       20.74      5.11 o
   9   5   2        2.97        6.58      5.19 o
  -9   6   2       38.01       33.96      5.03 o
  -8   6   2        1.35        5.32      4.64 o
  -7   6   2       54.50       56.72      5.61 o
  -6   6   2       17.29       21.25      4.31 o
  -5   6   2       24.39       25.17      4.54 o
  -4   6   2      349.82      330.47      5.58 o
  -3   6   2     1323.04     1238.91     23.61 o
  -2   6   2     1674.69     1502.99     24.66 o
  -1   6   2     2177.70     2001.59     17.89 o
   0   6   2     2473.87     2315.99     12.08 o
   1   6   2     2498.96     2357.34     18.28 o
   2   6   2     1785.77     1659.32     17.06 o
   3   6   2     1247.15     1212.86     19.63 o
   4   6   2      446.20      412.60      4.33 o
   5   6   2        7.83        7.52      4.53 o
   6   6   2       31.54       25.38      4.41 o
   7   6   2       48.92       47.39      4.80 o
   8   6   2        0.26       11.48      5.41 o
   9   6   2       38.33       24.93      5.53 o
  -9   7   2       37.86       33.41      5.52 o
  -8   7   2       26.59       27.42      4.87 o
  -7   7   2       74.52       79.34      4.59 o
  -6   7   2       97.64       96.36      4.79 o
  -5   7   2        1.78        1.28      4.36 o
  -4   7   2       25.35       28.43      4.31 o
  -3   7   2      365.69      339.67      6.56 o
  -2   7   2      665.79      619.84     10.78 o
  -1   7   2      454.10      435.67      4.86 o
   0   7   2     1336.95     1236.05     10.27 o
   1   7   2      292.96      282.46      4.65 o
   2   7   2      548.82      518.83      6.27 o
   3   7   2      389.31      368.56      5.19 o
   4   7   2       10.96       20.69      3.85 o
   5   7   2       13.56       16.66      4.61 o
   6   7   2       70.86       74.30      4.25 o
   7   7   2       72.84       79.24      5.05 o
   8   7   2       22.99       23.92      5.07 o
   9   7   2       36.31       27.22      5.26 o
  -8   8   2        9.14        8.97      4.65 o
  -7   8   2      108.99      111.33      5.52 o
  -6   8   2      231.80      228.01      6.55 o
  -5   8   2      137.10      131.58      4.35 o
  -4   8   2      415.29      412.42      6.42 o
  -3   8   2      186.33      189.87      5.70 o
  -2   8   2      278.51      277.15      4.92 o
  -1   8   2       13.29       86.08     31.05 o
   0   8   2      110.43      103.51      3.68 o
   1   8   2        5.37        3.73      3.64 o
   2   8   2      265.01      260.93      5.74 o
   3   8   2      184.58      189.06      4.74 o
   4   8   2      442.57      428.09      7.17 o
   5   8   2      170.87      170.45      5.75 o
   6   8   2      252.65      262.47      6.19 o
   7   8   2      114.22      113.06      5.35 o
   8   8   2       12.32        9.03      4.39 o
  -8   9   2        3.07        3.83      4.56 o
  -7   9   2        1.46        2.15      4.78 o
  -6   9   2        5.31        6.80      4.95 o
  -5   9   2       25.67       27.49      4.62 o
  -4   9   2      163.76      157.28      4.36 o
  -3   9   2      352.05      360.10      5.59 o
  -2   9   2       46.51       44.30      3.73 o
  -1   9   2       56.57       55.42      3.87 o
   0   9   2      245.67      215.58      6.29 o
   1   9   2       62.27       60.35      4.16 o
   2   9   2       66.16       70.55      3.79 o
   3   9   2      367.02      357.53      4.47 o
   4   9   2      155.68      155.02      4.77 o
   5   9   2       14.66       17.35      3.93 o
   6   9   2        7.01        5.52      4.98 o
   7   9   2        1.63       -0.46      4.41 o
   8   9   2        3.29        6.92      5.14 o
  -7  10   2       14.31        7.04      4.45 o
  -6  10   2       11.75       10.88      4.12 o
  -5  10   2        6.75        6.29      3.94 o
  -4  10   2       30.15       26.68      4.61 o
  -3  10   2       21.90       27.87      3.93 o
  -2  10   2      224.48      234.91      5.08 o
  -1  10   2      447.88      451.40      7.44 o
   0  10   2      112.49      119.83      4.04 o
   1  10   2      455.87      472.59      9.16 o
   2  10   2      221.08      235.16      4.61 o
   3  10   2       31.45       42.18      3.96 o
   4  10   2       24.13       28.43      4.31 o
   5  10   2        4.80        6.62      4.36 o
   6  10   2        7.24        2.62      4.65 o
   7  10   2       13.36       11.97      4.19 o
  -7  11   2       49.91       41.40      4.76 o
  -6  11   2       33.84       31.98      4.67 o
  -5  11   2       35.67       40.38      4.77 o
  -4  11   2        1.05        7.81      4.37 o
  -3  11   2      157.46      156.37      5.41 o
  -2  11   2       89.63       95.85      4.34 o
  -1  11   2        0.53        1.31      4.31 o
   0  11   2        8.79        3.99      3.55 o
   1  11   2        0.05        9.42      4.06 o
   2  11   2       88.18       89.58      4.22 o
   3  11   2      180.49      183.57      4.21 o
   4  11   2        6.59        8.23      3.96 o
   5  11   2       46.51       50.23      5.19 o
   6  11   2       35.37       33.77      5.66 o
   7  11   2       50.49       45.00      4.65 o
  -6  12   2        4.21        5.34      4.20 o
  -5  12   2       44.81       40.59      4.25 o
  -4  12   2       29.45       38.47      3.65 o
  -3  12   2       26.77       26.27      4.06 o
  -2  12   2       47.52       51.62      4.43 o
  -1  12   2       32.82       28.87      4.09 o
   0  12   2        6.84        6.54      4.29 o
   1  12   2       31.91       42.28      4.85 o
   2  12   2       49.95       61.54      3.99 o
   3  12   2       23.09       33.17      5.85 o
   4  12   2       24.40       20.45      4.88 o
   5  12   2       45.64       49.57      4.59 o
   6  12   2        7.33        6.14      4.40 o
  -5  13   2        3.35        5.17      3.72 o
  -4  13   2        7.52        6.64      4.15 o
  -3  13   2       17.04       22.03      4.19 o
  -2  13   2       15.57       24.96      4.71 o
  -1  13   2       10.57       10.42      4.20 o
   0  13   2       39.20       38.38      3.63 o
   1  13   2        7.41       11.72      4.02 o
   2  13   2       13.60       10.04      3.82 o
   3  13   2       22.05       24.62      4.19 o
   4  13   2        9.05        6.75      4.85 o
   5  13   2        2.82       -3.24      4.87 o
  -4  14   2       19.45       19.32      4.45 o
  -3  14   2        4.19        1.22      4.05 o
  -2  14   2        3.29        7.64      5.28 o
  -1  14   2        0.81       -1.88      4.82 o
   0  14   2       21.11       35.92      4.61 o
   1  14   2        0.30       -2.78      4.08 o
   2  14   2        5.25       -3.50      4.40 o
   3  14   2        3.19        2.22      4.92 o
   4  14   2       21.38       16.63      5.68 o
  -2  15   2        1.05        0.89      9.87 o
  -1  15   2        3.87        4.64      4.39 o
   0  15   2        1.48        1.63      4.16 o
   1  15   2        4.10        1.19      4.20 o
   1   0   3       45.23       58.00      4.85 o
   2   0   3     4804.32     5187.67    205.72 o
   3   0   3      477.08      481.90     20.19 o
   4   0   3     5070.96     5202.94    158.91 o
   5   0   3      513.10      503.69     12.81 o
   6   0   3     1222.39     1259.86     30.20 o
   7   0   3      193.54      202.33      5.06 o
   8   0   3      226.62      230.21      6.58 o
   9   0   3        0.14        3.18      5.73 o
  10   0   3       20.33       23.25      6.09 o
 -10   1   3       35.34       30.46      5.31 o
  -9   1   3        3.39        4.17      5.12 o
  -8   1   3      115.65      111.74      5.15 o
  -7   1   3      104.37      110.16      5.04 o
  -6   1   3       19.27       23.14      3.94 o
  -5   1   3      571.71      575.98     17.00 o
  -4   1   3      442.33      465.47     12.65 o
  -3   1   3      499.81      513.61     15.50 o
  -2   1   3     4702.05     5087.94    184.70 o
  -1   1   3     2928.23     3144.55     36.89 o
   0   1   3    14233.20    16208.14    225.62 o
   1   1   3     2669.57     2798.61     81.13 o
   2   1   3     4669.83     4960.39    203.25 o
   3   1   3      469.75      476.04     16.79 o
   4   1   3      472.79      503.11     13.77 o
   5   1   3      534.98      542.03     13.31 o
   6   1   3       35.19       37.01      5.38 o
   7   1   3       76.74       76.93      5.83 o
   8   1   3       83.50       82.67      4.94 o
   9   1   3        6.38       10.48      5.33 o
  10   1   3       37.40       33.69      6.22 o
 -10   2   3        4.71        4.61      5.34 o
  -9   2   3       51.88       55.70      5.59 o
  -8   2   3       61.94       69.50      4.62 o
  -7   2   3      521.97      505.90     15.10 o
  -6   2   3       91.64       98.80      4.45 o
  -5   2   3       21.28       24.42      4.09 o
  -4   2   3     1093.54     1205.85     39.03 o
  -3   2   3     1575.59     1624.56     45.83 o
  -2   2   3      834.31      806.95     27.30 o
  -1   2   3     9676.01     9957.40    196.57 o
   0   2   3       16.02       24.65      4.71 o
   1   2   3     9186.67     9346.84    237.34 o
   2   2   3      846.93      813.50     26.53 o
   3   2   3     1395.49     1380.23     55.40 o
   4   2   3     1135.24     1217.15     36.12 o
   5   2   3       13.11       16.47      5.23 o
   6   2   3      160.57      172.98      5.44 o
   7   2   3      550.85      517.85     13.36 o
   8   2   3       66.08       72.18      6.11 o
   9   2   3       48.83       47.28      5.29 o
  10   2   3        6.09        5.01      6.82 o
 -10   3   3        3.91       -0.38      5.98 o
  -9   3   3       31.44       31.18      4.81 o
  -8   3   3       68.49       77.96      5.25 o
  -7   3   3      352.62      336.47     10.27 o
  -6   3   3       50.82       44.88      4.56 o
  -5   3   3     2928.65     2997.13     92.66 o
  -4   3   3        6.97        6.39      4.67 o
  -3   3   3     1572.30     1569.08     53.02 o
  -2   3   3      129.58      120.64      5.01 o
  -1   3   3     1062.94     1076.58     20.50 o
   0   3   3       44.63       42.52      4.21 o
   1   3   3     1198.07     1201.15     23.74 o
   2   3   3      133.74      118.29      4.86 o
   3   3   3     1877.31     1886.22     62.11 o
   4   3   3       26.05       21.12      4.83 o
   5   3   3     2830.99     2929.81     61.05 o
   6   3   3       89.82       94.19      5.91 o
   7   3   3      348.55      345.65      9.83 o
   8   3   3       81.71       78.66      5.01 o
   9   3   3       27.63       26.56      5.69 o
  10   3   3        2.23        6.24      6.98 o
  -9   4   3        4.80        3.88      5.31 o
  -8   4   3       30.11       26.99      5.07 o
  -7   4   3        6.79       10.87      4.51 o
  -6   4   3      309.47      319.85     11.67 o
  -5   4   3      215.31      201.58      7.01 o
  -4   4   3      798.70      705.60     16.73 o
  -3   4   3     1269.26     1233.68     34.62 o
  -2   4   3     1905.99     1793.76     38.29 o
  -1   4   3     3360.66     3209.37     51.12 o
   0   4   3       15.98       14.01      4.47 o
   1   4   3     3420.38     3227.88     67.78 o
   2   4   3     1562.18     1461.81     39.21 o
   3   4   3     1363.06     1321.99     35.79 o
   4   4   3      830.00      738.82     19.75 o
   5   4   3      223.63      207.10      5.60 o
   6   4   3      200.45      199.90      4.83 o
   7   4   3       11.82       16.90      4.76 o
   8   4   3       30.68       30.73      5.07 o
   9   4   3        9.30        7.67      5.95 o
  -9   5   3        3.22        3.55      4.87 o
  -8   5   3       61.31       60.57      4.34 o
  -7   5   3        8.08        9.22      4.60 o
  -6   5   3        1.28        0.32      4.34 o
  -5   5   3       99.31      105.95      4.76 o
  -4   5   3       86.70       77.57      5.55 o
  -3   5   3       51.60       52.05      4.27 o
  -2   5   3     3425.96     3315.50     67.99 o
  -1   5   3     1116.61     1099.83     16.22 o
   0   5   3     3277.28     3051.29     42.14 o
   1   5   3     1336.02     1331.13     19.13 o
   2   5   3     3139.95     3090.95     57.45 o
   3   5   3       46.71       43.86      4.04 o
   4   5   3       82.36       76.37      4.05 o
   5   5   3       80.59       86.76      5.59 o
   6   5   3        0.50        5.57      4.91 o
   7   5   3       18.04       15.99      4.48 o
   8   5   3       60.90       69.53      5.25 o
   9   5   3        7.31       14.71      5.51 o
  -9   6   3       11.12       12.45      4.99 o
  -8   6   3      103.73       99.49      4.56 o
  -7   6   3      108.52      113.31      4.36 o
  -6   6   3      421.25      420.41     15.50 o
  -5   6   3       93.16       96.11      4.89 o
  -4   6   3     1036.07     1007.09     26.15 o
  -3   6   3      268.10      261.20      4.67 o
  -2   6   3      779.66      738.47     12.58 o
  -1   6   3      326.22      292.90      5.48 o
   0   6   3     2204.53     2155.05     26.74 o
   1   6   3      484.91      449.12      6.89 o
   2   6   3      675.93      653.67     13.01 o
   3   6   3      268.28      278.91      6.73 o
   4   6   3     1098.09     1069.54     20.62 o
   5   6   3       70.93       74.18      4.30 o
   6   6   3      404.45      408.09      8.97 o
   7   6   3      108.49       97.50      5.19 o
   8   6   3      102.30      106.77      5.67 o
   9   6   3        9.92        9.05      5.15 o
  -9   7   3        0.36        7.58      5.38 o
  -8   7   3       15.40       19.93      4.81 o
  -7   7   3      112.62       97.46      5.14 o
  -6   7   3       43.05       47.87      4.45 o
  -5   7   3      393.43      372.15      5.90 o
  -4   7   3      128.98      121.88      4.52 o
  -3   7   3      353.04      328.52      7.29 o
  -2   7   3      332.87      302.62      7.17 o
  -1   7   3      202.53      201.15      4.22 o
   0   7   3       75.94       74.03      3.85 o
   1   7   3      282.73      289.86      7.07 o
   2   7   3      276.19      254.47      4.44 o
   3   7   3      293.60      278.07      6.77 o
   4   7   3      162.38      158.28      4.14 o
   5   7   3      310.70      294.19      8.80 o
   6   7   3       58.19       62.60      4.37 o
   7   7   3      109.72      104.96      5.21 o
   8   7   3       15.04       25.81      4.85 o
   9   7   3        0.79        4.86      5.58 o
  -8   8   3       13.37       13.85      4.82 o
  -7   8   3       29.26       30.11      4.60 o
  -6   8   3        0.66        3.30      4.49 o
  -5   8   3      133.10      130.79      5.32 o
  -4   8   3       51.72       55.67      6.12 o
  -3   8   3      405.87      389.58      8.67 o
  -2   8   3      376.31      373.65      5.88 o
  -1   8   3     1619.08     1530.66     15.01 o
   0   8   3      168.98      163.96      4.10 o
   1   8   3     1700.40     1627.29     12.10 o
   2   8   3      312.92      323.19      4.74 o
   3   8   3      458.60      453.70      7.24 o
   4   8   3       63.73       65.26      3.76 o
   5   8   3      124.53      119.97      4.55 o
   6   8   3        0.99        0.48      4.33 o
   7   8   3       40.65       35.57      4.95 o
   8   8   3       14.97       24.20      4.58 o
  -8   9   3       34.48       30.82      4.84 o
  -7   9   3       56.75       50.46      4.77 o
  -6   9   3       13.22       20.49      4.31 o
  -5   9   3       38.38       46.19      4.78 o
  -4   9   3       98.97       93.00      4.14 o
  -3   9   3      268.24      257.42      5.08 o
  -2   9   3       67.58       73.27      4.12 o
  -1   9   3      154.23      156.19      5.24 o
   0   9   3       67.80       81.51      3.99 o
   1   9   3      168.25      165.07      4.75 o
   2   9   3       35.27       41.70      4.08 o
   3   9   3      252.00      245.28      7.14 o
   4   9   3       97.40       86.20      4.44 o
   5   9   3       33.11       29.37      4.20 o
   6   9   3        8.96        4.46      4.48 o
   7   9   3       46.24       48.01      4.93 o
   8   9   3       32.74       22.48      4.61 o
  -7  10   3        7.85       12.48      4.59 o
  -6  10   3      152.09      137.63      4.95 o
  -5  10   3       73.68       70.30      3.96 o
  -4  10   3       99.85      102.86      4.44 o
  -3  10   3       11.93       12.15      3.91 o
  -2  10   3       31.29       41.68      4.03 o
  -1  10   3       84.58       81.30      3.84 o
   0  10   3        0.32        9.79      4.34 o
   1  10   3       57.25       56.23      5.00 o
   2  10   3       15.86       21.15      3.96 o
   3  10   3       23.15       32.33      4.23 o
   4  10   3      114.25      116.64      4.25 o
   5  10   3       63.11       63.75      4.33 o
   6  10   3      150.16      158.98      5.26 o
   7  10   3        7.88        9.85      4.62 o
  -7  11   3        5.66        2.36      5.61 o
  -6  11   3        3.21       -0.04      4.82 o
  -5  11   3        0.88        3.62      4.18 o
  -4  11   3       22.37       20.55      4.23 o
  -3  11   3       54.83       64.76      4.43 o
  -2  11   3      213.56      222.51      4.46 o
  -1  11   3       18.41       15.08      4.08 o
   0  11   3       57.42       60.09      3.81 o
   1  11   3       20.97       20.80      4.16 o
   2  11   3      215.31      215.79      4.26 o
   3  11   3       40.73       46.29      3.79 o
   4  11   3       14.44        9.20      3.95 o
   5  11   3        2.36        2.23      4.38 o
   6  11   3        3.55        7.98      5.17 o
   7  11   3        5.81       -3.44      5.03 o
  -6  12   3        4.05        6.19      4.70 o
  -5  12   3        4.24        6.68      4.28 o
  -4  12   3       16.64       13.54      3.89 o
  -3  12   3       14.93       13.57      4.45 o
  -2  12   3        1.68        3.78      4.15 o
  -1  12   3       39.58       48.28      5.29 o
   0  12   3       13.89       22.97      4.30 o
   1  12   3       49.42       56.01      4.08 o
   2  12   3        0.46        8.47      3.77 o
   3  12   3       14.83       30.25      4.21 o
   4  12   3       12.87       24.06      4.07 o
   5  12   3        3.80       12.30      4.48 o
   6  12   3        5.76        0.58      5.29 o
  -5  13   3       11.28       14.42      4.61 o
  -4  13   3        4.06        4.72      4.39 o
  -3  13   3       56.94       49.87      4.32 o
  -2  13   3       21.53       24.62      4.06 o
  -1  13   3        4.50       10.79      4.01 o
   0  13   3        5.08        7.09      4.03 o
   1  13   3        3.12        2.08      3.98 o
   2  13   3       19.25       11.48      3.86 o
   3  13   3       44.30       42.81      4.71 o
   4  13   3        3.27       -3.18      4.16 o
   5  13   3       10.96       15.52      4.95 o
  -3  14   3        2.40        5.82      4.59 o
  -2  14   3        5.02       10.62      4.55 o
  -1  14   3       16.79       18.22      4.08 o
   0  14   3        1.20       -7.12      4.50 o
   1  14   3       22.40       24.29      4.33 o
   2  14   3        4.58        8.96      4.16 o
   3  14   3        4.38        5.33      4.47 o
  -1  15   3        0.79       -2.39      4.91 o
   0  15   3       12.48        5.86      5.40 o
   1  15   3        0.88        2.12      6.18 o
   0   0   4     2171.34     2375.76     26.79 o
   1   0   4    14272.23    15977.42    265.89 o
   2   0   4      210.23      209.23      5.32 o
   3   0   4     4338.17     4545.47    172.76 o
   4   0   4        4.31        4.53      4.99 o
   5   0   4        2.07        8.58      4.72 o
   6   0   4      943.18      962.64     29.23 o
   7   0   4        2.02        2.36      5.13 o
   8   0   4       16.50        8.78      4.59 o
   9   0   4      238.86      224.92      6.07 o
  10   0   4        3.87        4.58      6.15 o
 -10   1   4        6.93       10.25      6.31 o
  -9   1   4       69.90       70.96      6.07 o
  -8   1   4       89.48       89.46      5.10 o
  -7   1   4      346.98      354.80      8.36 o
  -6   1   4      196.39      196.37      4.88 o
  -5   1   4     1732.58     1739.65     51.07 o
  -4   1   4      330.80      353.12      7.97 o
  -3   1   4     1446.15     1467.84     37.68 o
  -2   1   4      165.72      151.15      5.05 o
  -1   1   4      835.51      873.42      7.69 o
   0   1   4     2398.95     2559.95     24.46 o
   1   1   4      637.98      633.66     13.41 o
   2   1   4      171.48      158.60      7.09 o
   3   1   4     1469.50     1462.72     51.36 o
   4   1   4      299.19      295.52      7.08 o
   5   1   4     1751.29     1805.19     38.99 o
   6   1   4      185.86      183.25      6.72 o
   7   1   4      419.99      442.03     11.17 o
   8   1   4       81.09       81.84      6.64 o
   9   1   4       69.01       63.79      6.20 o
  10   1   4        5.49        6.56      5.83 o
 -10   2   4        8.23       12.33      6.29 o
  -9   2   4       31.32       35.95      5.84 o
  -8   2   4       52.22       59.98      5.06 o
  -7   2   4       29.30       26.22      4.82 o
  -6   2   4     1600.63     1606.79     53.39 o
  -5   2   4       15.39       15.57      4.23 o
  -4   2   4     1614.97     1664.75     46.57 o
  -3   2   4     2349.58     2579.40     68.67 o
  -2   2   4     2197.36     2242.46     67.55 o
  -1   2   4      638.86      700.52      7.39 o
   0   2   4      248.87      266.53      5.13 o
   1   2   4      523.40      562.51     11.31 o
   2   2   4     2374.99     2437.68     74.64 o
   3   2   4     2195.78     2349.46     93.52 o
   4   2   4     1584.21     1599.21     46.75 o
   5   2   4        6.19        2.72      6.67 o
   6   2   4     1674.18     1757.99     30.69 o
   7   2   4       38.42       41.00      7.70 o
   8   2   4       48.82       56.78      8.46 o
   9   2   4       28.15       28.15      5.62 o
  10   2   4        7.03       11.58      6.22 o
  -9   3   4       18.45       21.40      5.58 o
  -8   3   4      138.56      135.45      7.58 o
  -7   3   4       20.25       20.96      4.72 o
  -6   3   4       14.90       13.40      4.53 o
  -5   3   4        9.57       11.58      4.10 o
  -4   3   4      919.91      934.67     20.39 o
  -3   3   4      652.70      703.14     27.41 o
  -2   3   4     3091.21     3008.57     79.20 o
  -1   3   4       99.43       90.40      4.22 o
   0   3   4     4378.16     4269.40     57.46 o
   1   3   4      157.34      152.18      4.52 o
   2   3   4     3662.22     3581.28     94.11 o
   3   3   4      708.70      767.18     28.09 o
   4   3   4      944.63      916.46     26.98 o
   5   3   4       12.06       18.02      4.64 o
   6   3   4       11.02       14.15      5.21 o
   7   3   4       28.71       39.04      6.07 o
   8   3   4      131.63      137.07      7.90 o
   9   3   4       19.75       20.69      6.85 o
  -9   4   4       42.04       38.69      4.68 o
  -8   4   4       68.46       78.27      5.36 o
  -7   4   4       46.61       48.86      5.48 o
  -6   4   4      264.06      263.51      7.80 o
  -5   4   4       62.54       63.54      4.45 o
  -4   4   4      520.13      509.71     13.15 o
  -3   4   4      657.99      645.32     17.61 o
  -2   4   4     1451.01     1552.30     34.64 o
  -1   4   4     2835.21     2751.22     47.15 o
   0   4   4       77.01       84.49      5.25 o
   1   4   4     3170.03     3054.65     58.64 o
   2   4   4     1260.84     1341.48     32.04 o
   3   4   4      700.67      702.97     21.45 o
   4   4   4      468.32      451.03     11.86 o
   5   4   4       85.46       88.18      4.79 o
   6   4   4      187.26      192.14      6.75 o
   7   4   4       43.70       36.48      5.80 o
   8   4   4       54.67       51.80      5.86 o
   9   4   4       41.58       45.20      6.93 o
  -9   5   4       19.95       14.68      4.36 o
  -8   5   4        1.95        2.36      5.12 o
  -7   5   4      311.84      292.29      5.69 o
  -6   5   4      127.74      118.82      4.76 o
  -5   5   4     1422.22     1400.79     30.00 o
  -4   5   4      283.57      291.63     10.60 o
  -3   5   4      889.39      832.49     22.02 o
  -2   5   4      141.14      138.91      3.70 o
  -1   5   4      228.34      254.70      4.17 o
   0   5   4       25.19       26.79      4.00 o
   1   5   4      344.43      375.00      4.81 o
   2   5   4      186.76      195.80      4.78 o
   3   5   4      888.46      822.30     23.43 o
   4   5   4      307.64      313.50      6.72 o
   5   5   4     1644.96     1591.38     45.86 o
   6   5   4      117.75      112.15      4.91 o
   7   5   4      375.18      354.11      6.10 o
   8   5   4        1.16        7.83      5.20 o
   9   5   4       17.01        7.73      5.15 o
  -9   6   4       34.26       32.73      5.24 o
  -8   6   4        2.58        7.91      4.75 o
  -7   6   4       17.05       20.91      4.78 o
  -6   6   4        9.08       14.49      4.07 o
  -5   6   4        3.06        6.02      4.53 o
  -4   6   4      453.05      419.48     10.95 o
  -3   6   4      577.63      530.52     13.91 o
  -2   6   4      817.47      811.87     16.01 o
  -1   6   4     1818.14     1665.73     19.35 o
   0   6   4      341.54      333.90      6.45 o
   1   6   4     1773.61     1619.92     30.66 o
   2   6   4      870.34      870.20     14.78 o
   3   6   4      504.58      471.70      7.16 o
   4   6   4      473.42      453.42     12.43 o
   5   6   4        9.46        7.22      4.77 o
   6   6   4        8.03        8.88      4.73 o
   7   6   4       12.83       19.42      4.90 o
   8   6   4        4.67        6.69      4.78 o
   9   6   4       32.44       24.60      5.67 o
  -8   7   4       59.03       45.08      5.28 o
  -7   7   4       19.64       24.26      4.49 o
  -6   7   4        5.84        2.45      4.39 o
  -5   7   4      123.76      125.53      4.87 o
  -4   7   4       18.69       16.27      4.73 o
  -3   7   4      194.20      187.13      4.64 o
  -2   7   4     1511.67     1466.07     27.25 o
  -1   7   4      132.21      135.32      4.47 o
   0   7   4      834.80      743.30     10.68 o
   1   7   4      115.10      120.33      4.19 o
   2   7   4     1542.72     1519.53     22.33 o
   3   7   4      152.15      146.88      4.30 o
   4   7   4       26.96       26.35      3.91 o
   5   7   4      155.76      161.23      4.74 o
   6   7   4       15.73       20.06      4.22 o
   7   7   4       19.20       22.19      4.91 o
   8   7   4       59.00       56.75      4.82 o
  -8   8   4       14.14       10.65      4.55 o
  -7   8   4       60.07       61.36      4.18 o
  -6   8   4      350.31      341.58      6.17 o
  -5   8   4       99.13      104.33      5.03 o
  -4   8   4      305.78      316.67      9.62 o
  -3   8   4      104.31       97.00      4.08 o
  -2   8   4      385.53      366.75      6.30 o
  -1   8   4       75.24       84.22      4.05 o
   0   8   4       22.43       24.77      3.78 o
   1   8   4       67.21       68.96      3.92 o
   2   8   4      460.25      446.53      7.59 o
   3   8   4      104.26      105.44      7.18 o
   4   8   4      327.44      331.18      7.86 o
   5   8   4       79.67       87.40      4.37 o
   6   8   4      341.04      340.65      9.54 o
   7   8   4       57.78       55.66      5.09 o
   8   8   4       12.72        9.67      4.43 o
  -8   9   4        8.95        7.49      4.54 o
  -7   9   4       32.09       30.63      4.64 o
  -6   9   4       28.31       26.44      4.69 o
  -5   9   4       52.81       60.38      5.05 o
  -4   9   4       26.52       27.56      4.40 o
  -3   9   4       89.96       98.20      4.24 o
  -2   9   4      571.20      545.51      8.55 o
  -1   9   4      180.40      187.31      4.68 o
   0   9   4      410.28      396.77      4.29 o
   1   9   4      206.58      202.56      4.01 o
   2   9   4      626.91      616.79     11.23 o
   3   9   4       99.32      106.41      4.09 o
   4   9   4       25.78       26.56      3.92 o
   5   9   4       57.70       63.92      4.05 o
   6   9   4       31.85       30.77      4.56 o
   7   9   4       41.58       51.06      5.53 o
   8   9   4        8.41        9.25      4.62 o
  -7  10   4       28.08       35.39      6.59 o
  -6  10   4       25.15       25.19      4.26 o
  -5  10   4        1.36        2.76      5.28 o
  -4  10   4        0.01       -2.40      4.03 o
  -3  10   4       19.45       19.31      3.89 o
  -2  10   4       44.01       40.25      4.22 o
  -1  10   4      241.72      268.93      6.09 o
   0  10   4       22.55       13.95      4.30 o
   1  10   4      183.89      194.50      4.70 o
   2  10   4       40.91       38.72      3.57 o
   3  10   4       21.84       26.48      4.16 o
   4  10   4        0.30        0.68      4.37 o
   5  10   4        1.17        0.26      4.39 o
   6  10   4       33.46       26.49      4.53 o
   7  10   4       31.67       25.34      4.75 o
  -6  11   4        5.77        9.08      4.26 o
  -5  11   4       56.31       52.43      4.15 o
  -4  11   4       17.95       17.63      4.88 o
  -3  11   4       97.01      102.07      6.30 o
  -2  11   4       25.58       29.63      4.45 o
  -1  11   4       18.67       25.74      3.70 o
   0  11   4        7.07       17.56      4.16 o
   1  11   4       16.83       15.39      4.23 o
   2  11   4       25.56       26.30      4.31 o
   3  11   4       94.29      105.81      4.71 o
   4  11   4       18.80       15.25      4.28 o
   5  11   4       54.75       52.30      4.23 o
   6  11   4        4.98       12.91      5.10 o
  -6  12   4        6.62       23.15      6.27 o
  -5  12   4        0.97        0.97      4.83 o
  -4  12   4       25.36       31.63      4.21 o
  -3  12   4       21.12       16.81      3.85 o
  -2  12   4       29.88       25.57      3.96 o
  -1  12   4       26.61       30.74      3.98 o
   0  12   4        5.79        0.35      3.71 o
   1  12   4       26.43       18.42      5.40 o
   2  12   4       43.69       43.72      4.79 o
   3  12   4       30.76       28.04      4.24 o
   4  12   4       33.21       38.55      4.31 o
   5  12   4        0.24       -0.43      4.32 o
   6  12   4        3.43        9.00      4.86 o
  -5  13   4        1.08       18.41      9.66 o
  -4  13   4        0.17       -0.01      4.46 o
  -3  13   4        5.56        8.69      4.28 o
  -2  13   4       53.75       59.55      5.44 o
  -1  13   4       20.99       23.68      6.45 o
   0  13   4       17.14       17.36      4.00 o
   1  13   4       22.83       25.01      4.22 o
   2  13   4       45.37       46.36      3.83 o
   3  13   4        4.84        2.55      4.44 o
   4  13   4        0.68       -1.32      4.56 o
   5  13   4        0.88       -0.74      5.75 o
  -3  14   4        1.30        5.12      3.97 o
  -2  14   4       17.00       14.71      4.63 o
  -1  14   4        3.42        9.26      3.91 o
   0  14   4        0.01        1.92      6.33 o
   1  14   4        1.84        0.93      4.07 o
   2  14   4       19.42       21.10      4.91 o
   3  14   4        1.29       11.65      3.97 o
   1   0   5      187.93      219.42      4.62 o
   2   0   5       57.80       38.78      4.74 o
   3   0   5       75.11       53.48      4.89 o
   4   0   5     1838.28     1849.78     77.90 o
   5   0   5     1668.73     1645.92     68.79 o
   6   0   5      313.53      329.16     12.57 o
   7   0   5      259.32      274.47      8.05 o
   8   0   5      143.41      140.89      5.70 o
   9   0   5       28.05       33.03      5.17 o
  10   0   5        5.68        2.40      7.90 o
  -9   1   5       12.19       17.28      4.98 o
  -8   1   5       34.78       37.33      5.11 o
  -7   1   5       78.05       73.44      5.67 o
  -6   1   5      327.64      351.28     12.54 o
  -5   1   5      398.88      421.60     11.56 o
  -4   1   5      927.14      985.57     27.83 o
  -3   1   5     1957.88     2041.72     53.94 o
  -2   1   5     1375.65     1386.32     21.45 o
  -1   1   5     3270.91     3598.57     45.66 o
   0   1   5     3243.56     3521.12     28.69 o
   1   1   5     3195.37     3441.69     63.85 o
   2   1   5     1220.04     1173.84     41.99 o
   3   1   5     2152.83     2184.10    101.46 o
   4   1   5      918.87      933.82     30.81 o
   5   1   5      311.24      306.77      8.50 o
   6   1   5      249.19      272.78      8.26 o
   7   1   5       75.71       93.98      5.90 o
   8   1   5       32.97       40.43      5.57 o
   9   1   5       15.65       18.83      5.45 o
  10   1   5        8.08        7.27     10.06 o
  -9   2   5       37.60       32.69      5.31 o
  -8   2   5       29.17       27.19      5.12 o
  -7   2   5        3.58        8.28      3.97 o
  -6   2   5       10.10       14.66      4.34 o
  -5   2   5      219.89      222.82      5.04 o
  -4   2   5      547.42      563.60     12.26 o
  -3   2   5      676.65      674.86     21.90 o
  -2   2   5     2166.32     2358.59     45.08 o
  -1   2   5     5572.10     6023.23     47.76 o
   0   2   5     2056.89     2263.84     22.29 o
   1   2   5     5769.57     6167.89    129.72 o
   2   2   5     2113.73     2237.18     85.95 o
   3   2   5      580.28      553.53     23.45 o
   4   2   5      600.93      600.27     18.76 o
   5   2   5      177.42      172.35     10.87 o
   6   2   5       24.04       25.25      7.06 o
   7   2   5        4.61        5.23      6.35 o
   8   2   5       37.34       38.83     12.19 o
   9   2   5       37.61       31.72      7.00 o
  -9   3   5        1.59        6.83      5.15 o
  -8   3   5       98.24       93.15      4.50 o
  -7   3   5      368.40      380.15     11.43 o
  -6   3   5      435.42      450.32     13.49 o
  -5   3   5     1270.47     1299.64     33.08 o
  -4   3   5     1087.60     1105.46     23.59 o
  -3   3   5     1223.50     1199.58     40.39 o
  -2   3   5      194.65      180.57      5.41 o
  -1   3   5      634.61      680.03      9.63 o
   0   3   5      286.55      289.73      6.79 o
   1   3   5      561.06      595.77      9.96 o
   2   3   5      133.89      114.06      4.48 o
   3   3   5     1188.03     1149.79     37.91 o
   4   3   5     1067.83     1056.05     38.19 o
   5   3   5     1100.11     1111.62     32.73 o
   6   3   5      500.63      525.20     11.77 o
   7   3   5      335.71      361.46      7.72 o
   8   3   5      100.49      102.51      8.96 o
   9   3   5        4.87        2.82      6.16 o
  -9   4   5        2.39        0.46      4.53 o
  -8   4   5       34.31       32.56      4.56 o
  -7   4   5       83.39       86.24      4.10 o
  -6   4   5      431.45      434.20      9.06 o
  -5   4   5      100.52      108.67      5.90 o
  -4   4   5      657.19      641.43     14.87 o
  -3   4   5      418.62      406.92     11.35 o
  -2   4   5      220.01      213.97      4.81 o
  -1   4   5     2348.66     2382.78     33.70 o
   0   4   5     1157.19     1161.80     14.85 o
   1   4   5     2333.24     2366.64     38.39 o
   2   4   5      212.85      190.14      6.77 o
   3   4   5      376.29      365.46     10.47 o
   4   4   5      621.40      580.57     22.00 o
   5   4   5      133.55      135.01      5.85 o
   6   4   5      410.34      395.81      6.50 o
   7   4   5       68.66       64.75      7.09 o
   8   4   5       28.82       32.03      6.34 o
   9   4   5        0.46       -2.06      6.85 o
  -9   5   5       13.65       16.43      4.74 o
  -8   5   5       65.39       69.24      5.01 o
  -7   5   5       98.28       98.32      6.01 o
  -6   5   5       32.09       31.53      3.97 o
  -5   5   5      176.91      178.98      4.34 o
  -4   5   5      272.98      275.39      5.44 o
  -3   5   5      399.06      405.66     10.60 o
  -2   5   5     2024.24     1994.05     38.32 o
  -1   5   5     1937.37     1798.01     25.26 o
   0   5   5     2566.47     2484.54     25.29 o
   1   5   5     1887.46     1734.49     28.03 o
   2   5   5     1736.08     1664.54     40.99 o
   3   5   5      471.78      491.04     15.19 o
   4   5   5      285.54      289.44     10.30 o
   5   5   5      183.86      188.63      7.68 o
   6   5   5       47.34       41.28      5.88 o
   7   5   5       95.53       95.69      6.94 o
   8   5   5       56.93       59.02      6.32 o
   9   5   5       19.22       14.45      5.03 o
  -9   6   5       17.77       18.00      5.29 o
  -8   6   5       79.29       75.91      4.98 o
  -7   6   5       60.47       63.35      4.73 o
  -6   6   5       73.78       79.18      5.87 o
  -5   6   5      167.27      156.58      6.13 o
  -4   6   5      596.94      589.67     19.77 o
  -3   6   5      362.98      360.66      9.14 o
  -2   6   5      348.52      333.98      4.61 o
  -1   6   5       93.03       86.36      3.88 o
   0   6   5       25.62       21.68      3.91 o
   1   6   5      137.12      139.06      4.50 o
   2   6   5      333.95      320.12      7.27 o
   3   6   5      401.52      395.23     10.00 o
   4   6   5      581.19      573.88     14.95 o
   5   6   5      121.77      121.59      5.26 o
   6   6   5       45.73       43.09      6.29 o
   7   6   5       48.86       61.38      4.83 o
   8   6   5       89.43       82.52      4.94 o
   9   6   5       22.84       24.50      5.79 o
  -8   7   5        3.41        4.94      4.92 o
  -7   7   5       77.92       69.21      4.57 o
  -6   7   5      123.51      135.20      5.96 o
  -5   7   5      202.14      189.22      5.05 o
  -4   7   5      207.91      202.12      5.37 o
  -3   7   5      551.77      523.50     13.03 o
  -2   7   5      545.48      531.92     10.14 o
  -1   7   5      282.95      275.05      6.19 o
   0   7   5       69.57       69.64      3.78 o
   1   7   5      248.99      238.56      4.22 o
   2   7   5      547.05      552.79      7.05 o
   3   7   5      539.82      518.05      9.78 o
   4   7   5      241.03      232.07      5.70 o
   5   7   5      163.24      166.51      4.54 o
   6   7   5      133.96      137.01      6.08 o
   7   7   5       64.16       62.58      4.80 o
   8   7   5        4.47        1.59      5.17 o
  -8   8   5        8.70       12.25      4.90 o
  -7   8   5       40.88       49.31      4.94 o
  -6   8   5       55.48       49.83      5.21 o
  -5   8   5       21.80       19.64      4.55 o
  -4   8   5       16.21       20.86      4.67 o
  -3   8   5      114.98      122.72      3.92 o
  -2   8   5      513.17      500.98      9.40 o
  -1   8   5      301.30      312.48      5.80 o
   0   8   5      243.34      237.57      4.06 o
   1   8   5      299.51      303.05      5.20 o
   2   8   5      449.19      444.68      6.78 o
   3   8   5       67.23       76.94      3.99 o
   4   8   5       12.39       14.28      3.99 o
   5   8   5       24.93       23.45      4.39 o
   6   8   5       52.46       51.89      5.36 o
   7   8   5       42.97       42.37      5.29 o
   8   8   5       11.71        8.12      5.55 o
  -7   9   5       33.23       36.35      5.87 o
  -6   9   5       15.78       23.17      5.84 o
  -5   9   5       93.68       89.00      7.08 o
  -4   9   5       51.14       60.83      4.42 o
  -3   9   5       13.09       10.86      4.43 o
  -2   9   5      343.61      351.59      5.35 o
  -1   9   5       19.61       31.06      4.50 o
   0   9   5      196.22      202.07      4.87 o
   1   9   5       34.78       39.55      3.84 o
   2   9   5      358.03      363.11      6.31 o
   3   9   5       20.18       18.00      4.49 o
   4   9   5       49.78       48.99      4.01 o
   5   9   5       78.27       87.38      4.46 o
   6   9   5       20.74       25.82      5.05 o
   7   9   5       35.06       30.43      5.69 o
  -7  10   5       17.39       15.76      5.32 o
  -6  10   5       29.99       29.27      5.15 o
  -5  10   5       23.96       26.08      5.02 o
  -4  10   5       82.92       81.08      4.22 o
  -3  10   5       65.47       69.20      4.14 o
  -2  10   5      121.75      119.12      4.57 o
  -1  10   5       33.43       41.24      6.27 o
   0  10   5        5.76       12.51      4.34 o
   1  10   5       46.11       38.62      3.95 o
   2  10   5      101.88       98.46      5.57 o
   3  10   5       57.76       67.68      4.24 o
   4  10   5       78.15       87.29      4.79 o
   5  10   5       27.35       24.69      4.79 o
   6  10   5       31.15       21.61      4.69 o
   7  10   5       12.56       16.08      5.29 o
  -6  11   5       10.59       13.90      4.30 o
  -5  11   5       11.85       11.91      4.83 o
  -4  11   5       33.67       37.34      4.42 o
  -3  11   5       68.86       78.01      4.01 o
  -2  11   5       65.99       71.64      4.45 o
  -1  11   5      135.93      148.99      4.45 o
   0  11   5      120.52      121.35      4.44 o
   1  11   5      149.57      159.63      4.78 o
   2  11   5       55.74       66.61      4.83 o
   3  11   5       72.89       75.54      4.32 o
   4  11   5       32.80       37.42      3.79 o
   5  11   5       10.70       12.58      4.75 o
   6  11   5       10.38       13.80      4.85 o
  -5  12   5        1.77        2.92      5.44 o
  -4  12   5        5.79       11.12      3.95 o
  -3  12   5       37.13       32.32      4.13 o
  -2  12   5       65.77       61.13      5.14 o
  -1  12   5       25.59       26.78      4.24 o
   0  12   5        5.90        8.50      4.30 o
   1  12   5       35.82       42.42      4.04 o
   2  12   5       56.56       53.69      3.71 o
   3  12   5       41.10       51.42      5.28 o
   4  12   5        4.88        9.94      4.50 o
   5  12   5        4.31        2.81      4.63 o
  -4  13   5        8.03       10.57      4.87 o
  -3  13   5       12.96       14.66      4.18 o
  -2  13   5        0.02        1.31      4.46 o
  -1  13   5        5.40        1.61      3.73 o
   0  13   5        2.43        4.69      3.93 o
   1  13   5        4.22       16.15      3.86 o
   2  13   5        0.51       -2.36      4.23 o
   3  13   5       14.12        5.88      4.34 o
   4  13   5        8.54        2.98      3.91 o
  -3  14   5       13.69       10.00      6.98 o
  -2  14   5       11.02       12.19      4.23 o
  -1  14   5        8.63        8.03      3.99 o
   0  14   5       24.35       22.43      3.70 o
   1  14   5       10.02        7.37      4.01 o
   2  14   5       10.60        6.98      5.25 o
   3  14   5       14.81       15.82      7.17 o
   0   0   6     5176.51     5381.78     65.37 o
   1   0   6     1930.79     2026.73     25.12 o
   2   0   6     2078.69     2119.17     31.20 o
   3   0   6      231.30      221.68      9.57 o
   4   0   6      161.89      181.27     10.39 o
   5   0   6      292.75      273.38      8.34 o
   6   0   6       26.05       24.47      5.08 o
   7   0   6        9.34        7.29      4.93 o
   8   0   6      102.24      112.64      6.10 o
   9   0   6       17.00       10.06      5.76 o
  -9   1   6       29.47       23.03      5.44 o
  -8   1   6       29.39       26.45      5.32 o
  -7   1   6      247.91      253.96     10.41 o
  -6   1   6      266.28      272.62      6.27 o
  -5   1   6      457.53      473.90      9.88 o
  -4   1   6      942.16     1006.02     28.35 o
  -3   1   6      302.48      282.56     10.00 o
  -2   1   6     4237.68     4781.64     67.57 o
  -1   1   6      331.82      311.59      5.04 o
   0   1   6      167.33      164.16      4.32 o
   1   1   6      455.48      441.74      5.31 o
   2   1   6     4405.43     4826.18    134.68 o
   3   1   6      327.73      309.07     12.93 o
   4   1   6      738.82      754.67     24.02 o
   5   1   6      401.00      396.69     14.66 o
   6   1   6      222.16      231.26      6.21 o
   7   1   6      237.87      250.49      5.80 o
   8   1   6       32.93       41.73      5.33 o
   9   1   6       34.70       27.93      6.29 o
  -9   2   6       26.69       19.02      5.46 o
  -8   2   6        4.79        5.61      5.21 o
  -7   2   6      224.53      226.79      8.77 o
  -6   2   6      161.63      174.91      5.20 o
  -5   2   6     1890.29     1981.12     38.33 o
  -4   2   6      680.79      677.45     13.80 o
  -3   2   6      546.00      506.38     11.18 o
  -2   2   6      847.59      936.25     12.66 o
  -1   2   6      660.40      673.52      9.46 o
   0   2   6       29.69       33.58      3.80 o
   1   2   6      693.59      699.40     14.20 o
   2   2   6     1093.45     1159.82     40.12 o
   3   2   6      662.44      624.12     26.07 o
   4   2   6      688.61      667.63     27.58 o
   5   2   6     1940.36     1991.54     66.20 o
   6   2   6      232.64      248.82      7.01 o
   7   2   6      205.76      214.26      7.96 o
   8   2   6       10.01        6.77      8.35 o
   9   2   6       24.37       15.76      5.36 o
  -9   3   6       76.85       69.88      6.42 o
  -8   3   6        4.05        3.47      5.19 o
  -7   3   6       66.72       61.72      4.49 o
  -6   3   6        8.87       12.36      4.37 o
  -5   3   6      259.41      267.68      6.50 o
  -4   3   6      258.24      260.56      4.98 o
  -3   3   6     1372.76     1398.89     37.49 o
  -2   3   6      298.05      279.55      5.95 o
  -1   3   6     3621.69     3687.61     34.86 o
   0   3   6     1138.59     1163.70      8.91 o
   1   3   6     3290.21     3305.53     68.31 o
   2   3   6      197.30      174.16      4.20 o
   3   3   6     1292.47     1276.63     47.51 o
   4   3   6      258.21      236.34     12.60 o
   5   3   6      304.38      295.11     14.09 o
   6   3   6       13.07       17.83      6.03 o
   7   3   6       51.11       43.76      7.15 o
   8   3   6        5.56       16.58      6.09 o
   9   3   6       68.09       67.22      7.08 o
  -9   4   6       28.57       27.44      5.41 o
  -8   4   6       86.61       89.67      5.08 o
  -7   4   6      101.81      104.71      4.26 o
  -6   4   6      146.21      150.77      5.16 o
  -5   4   6      290.07      309.70      6.99 o
  -4   4   6       72.28       76.01      4.04 o
  -3   4   6      820.14      825.02     24.70 o
  -2   4   6      998.67      997.46     15.58 o
  -1   4   6     1035.52     1032.55      8.82 o
   0   4   6      712.14      689.22      8.40 o
   1   4   6     1086.24     1080.56     20.26 o
   2   4   6     1012.74      998.78     22.55 o
   3   4   6      870.16      855.68     32.78 o
   4   4   6       58.29       50.79      5.33 o
   5   4   6      326.40      321.61     13.02 o
   6   4   6      201.91      205.52      7.17 o
   7   4   6      133.28      137.97      6.30 o
   8   4   6       87.60       94.02      6.78 o
   9   4   6       27.58       22.85      6.93 o
  -9   5   6       10.11       14.63      5.05 o
  -8   5   6       28.58       24.26      4.92 o
  -7   5   6      117.89      127.15      6.25 o
  -6   5   6      603.98      610.92     17.70 o
  -5   5   6       66.03       70.22      4.13 o
  -4   5   6      635.41      660.71     16.12 o
  -3   5   6      289.64      281.39      5.77 o
  -2   5   6      668.17      649.56     13.05 o
  -1   5   6      193.77      196.19      4.44 o
   0   5   6        0.15        6.44      4.12 o
   1   5   6      186.98      188.86      4.23 o
   2   5   6      669.23      646.51     17.45 o
   3   5   6      242.16      246.19      9.10 o
   4   5   6      586.10      600.41     18.83 o
   5   5   6      113.21      114.72      6.11 o
   6   5   6      543.45      529.28     22.39 o
   7   5   6       91.93       96.99      6.18 o
   8   5   6       23.36       31.31      5.60 o
   9   5   6       13.26        3.30      5.73 o
  -8   6   6       72.13       67.85      6.96 o
  -7   6   6       13.49       17.11      4.50 o
  -6   6   6      102.33      106.94      4.61 o
  -5   6   6       57.16       60.17      4.48 o
  -4   6   6      210.24      215.73      4.86 o
  -3   6   6      172.21      166.27      4.50 o
  -2   6   6      397.04      388.50      7.53 o
  -1   6   6      246.01      242.71      4.57 o
   0   6   6      872.77      879.82     11.84 o
   1   6   6      311.56      307.85      5.53 o
   2   6   6      476.75      452.07     13.49 o
   3   6   6      196.83      189.83      4.47 o
   4   6   6      215.90      212.22      7.83 o
   5   6   6       64.22       62.09      5.22 o
   6   6   6      105.74      100.30      5.76 o
   7   6   6       14.18       16.19      6.48 o
   8   6   6       77.59       82.65      5.45 o
  -8   7   6        2.80        6.21      5.19 o
  -7   7   6       25.93       26.71      4.81 o
  -6   7   6       94.62      100.94      4.89 o
  -5   7   6       35.11       39.05      7.01 o
  -4   7   6       29.96       29.68      4.38 o
  -3   7   6       63.58       73.05      4.22 o
  -2   7   6      334.85      326.05      6.58 o
  -1   7   6      324.53      316.12      7.20 o
   0   7   6      170.06      180.94      5.41 o
   1   7   6      361.35      360.80      6.77 o
   2   7   6      371.94      357.02     10.24 o
   3   7   6       45.80       52.46      4.12 o
   4   7   6       36.31       48.06      7.42 o
   5   7   6       41.28       38.88      3.89 o
   6   7   6       91.26       91.68      5.21 o
   7   7   6       29.19       33.59      4.76 o
   8   7   6        8.36       15.86      5.57 o
  -8   8   6       12.18       10.80      4.68 o
  -7   8   6       60.40       58.46      4.41 o
  -6   8   6        7.19       11.42      5.56 o
  -5   8   6      166.72      164.12      4.76 o
  -4   8   6       95.04      104.20      7.37 o
  -3   8   6      155.38      162.80      4.59 o
  -2   8   6       45.08       50.17      4.21 o
  -1   8   6       29.99       35.09      3.73 o
   0   8   6        5.26        7.48      3.87 o
   1   8   6       17.75       21.16      4.02 o
   2   8   6       60.62       62.77      3.52 o
   3   8   6      144.35      155.87      5.69 o
   4   8   6       93.14       97.00      4.52 o
   5   8   6      164.23      171.17      4.65 o
   6   8   6       18.96       18.23      4.87 o
   7   8   6       68.17       73.14      5.15 o
   8   8   6       15.95       14.41      5.46 o
  -7   9   6       12.05       12.34      4.02 o
  -6   9   6       17.47       19.54      5.03 o
  -5   9   6       28.10       23.82      4.19 o
  -4   9   6       43.60       47.26      4.72 o
  -3   9   6       29.19       38.16      4.63 o
  -2   9   6       61.50       63.81      4.65 o
  -1   9   6      138.42      139.66      7.13 o
   0   9   6        3.70        8.13      3.76 o
   1   9   6      129.70      138.67      5.64 o
   2   9   6       60.74       58.49      3.79 o
   3   9   6       45.21       56.01      4.56 o
   4   9   6       45.60       53.92      4.07 o
   5   9   6       28.11       29.51      4.25 o
   6   9   6       12.34       11.70      4.43 o
   7   9   6        7.64       10.21      5.17 o
  -7  10   6        2.69        8.43      6.15 o
  -6  10   6        4.50        3.68      5.14 o
  -5  10   6        5.34        5.71      5.49 o
  -4  10   6        2.36        4.12      4.87 o
  -3  10   6       19.85       18.52      4.31 o
  -2  10   6      109.17      121.49      4.29 o
  -1  10   6      112.20      123.11      4.33 o
   0  10   6       75.99       78.54      4.00 o
   1  10   6       97.02      108.58      5.83 o
   2  10   6      101.23      102.66      5.72 o
   3  10   6       19.20       12.25      3.93 o
   4  10   6        4.36        5.09      3.98 o
   5  10   6        3.67       -1.70      4.20 o
   6  10   6        7.74        0.91      4.53 o
   7  10   6        1.45        1.76      7.03 o
  -6  11   6       52.44       40.18      4.72 o
  -5  11   6        2.52        4.36      4.80 o
  -4  11   6       49.45       58.32      4.20 o
  -3  11   6       27.40       26.99      4.27 o
  -2  11   6        3.86        3.41      3.94 o
  -1  11   6       13.30       14.47      3.56 o
   0  11   6        1.99        6.96      5.24 o
   1  11   6       14.62       22.91      4.46 o
   2  11   6        3.56        9.77      4.17 o
   3  11   6       35.62       39.21      3.88 o
   4  11   6       50.07       50.19      4.10 o
   5  11   6        3.66        8.72      4.28 o
   6  11   6       49.84       57.13      6.85 o
  -5  12   6        5.73        6.86      5.20 o
  -4  12   6       12.62        9.28      4.55 o
  -3  12   6        6.37       12.26      4.57 o
  -2  12   6       60.36       65.53      4.28 o
  -1  12   6       30.48       30.65      4.56 o
   0  12   6        0.71        4.65      3.82 o
   1  12   6       25.08       27.31      4.09 o
   2  12   6       58.45       62.88      4.34 o
   3  12   6        5.03       10.24      4.43 o
   4  12   6       13.92       24.61      5.67 o
   5  12   6        7.54        6.60      4.01 o
  -4  13   6        0.65        0.89      4.82 o
  -3  13   6        7.36        9.61      4.41 o
  -2  13   6        7.13        9.60      3.82 o
  -1  13   6       28.25       36.19      5.17 o
   0  13   6        9.83        5.49      4.71 o
   1  13   6       28.99       34.10      5.48 o
   2  13   6        5.01        4.13      5.00 o
   3  13   6        4.54        6.35      4.02 o
   4  13   6        0.23       -0.06      3.92 o
  -2  14   6        2.96        8.39      3.86 o
  -1  14   6       22.94       19.02      4.38 o
   0  14   6        0.14        0.32      4.12 o
   1  14   6       25.20       12.94      4.61 o
   2  14   6        3.60       12.13      4.73 o
   1   0   7     1526.41     1681.63     21.40 o
   2   0   7       49.08       63.28      5.02 o
   3   0   7      800.52      751.63     28.73 o
   4   0   7      113.94      116.79      6.07 o
   5   0   7     2059.06     2128.31     63.04 o
   6   0   7        8.11        3.97      4.64 o
   7   0   7      188.67      195.70      5.09 o
   8   0   7        2.81       -7.07      5.49 o
   9   0   7        1.17       -4.83      5.71 o
  -9   1   7       31.63       27.38      5.54 o
  -8   1   7       60.63       66.46      5.56 o
  -7   1   7       27.63       22.43      4.49 o
  -6   1   7      197.46      202.24      5.52 o
  -5   1   7      657.55      684.40     15.13 o
  -4   1   7      423.84      424.73     14.58 o
  -3   1   7      802.06      842.00     18.37 o
  -2   1   7      317.22      304.12      4.12 o
  -1   1   7     3843.52     4109.77     46.68 o
   0   1   7      149.34      159.05      4.36 o
   1   1   7     3863.89     4088.30     45.35 o
   2   1   7      431.11      422.45      9.11 o
   3   1   7      742.09      759.02     30.86 o
   4   1   7      399.32      382.11     15.28 o
   5   1   7      661.52      697.88     23.28 o
   6   1   7      252.90      258.51      6.06 o
   7   1   7       18.38       21.66      5.40 o
   8   1   7       58.90       60.70      5.78 o
   9   1   7       31.13       28.61      7.02 o
  -9   2   7       16.24       13.52      5.40 o
  -8   2   7       62.12       64.02      4.98 o
  -7   2   7       34.30       43.97      4.36 o
  -6   2   7      133.35      139.35      5.05 o
  -5   2   7      352.63      379.00     10.56 o
  -4   2   7       50.21       52.61      4.44 o
  -3   2   7      110.69      116.56      3.88 o
  -2   2   7     2255.56     2316.57     25.69 o
  -1   2   7      189.15      221.87      4.28 o
   0   2   7     4187.28     4175.63     44.27 o
   1   2   7      218.57      242.36      4.46 o
   2   2   7     2347.70     2351.34     60.72 o
   3   2   7       83.98       88.86      6.21 o
   4   2   7       45.51       55.77      4.59 o
   5   2   7      370.78      382.83     11.33 o
   6   2   7      155.91      153.55      9.74 o
   7   2   7       39.37       41.21      8.80 o
   8   2   7       69.08       62.86      7.05 o
   9   2   7       15.01       21.76      6.07 o
  -9   3   7        0.93        2.68      4.89 o
  -8   3   7      162.82      163.71      8.37 o
  -7   3   7       62.93       63.60      4.14 o
  -6   3   7      167.07      175.03      7.07 o
  -5   3   7       33.88       37.55      4.73 o
  -4   3   7     1499.10     1518.24     36.06 o
  -3   3   7       61.92       73.81      3.90 o
  -2   3   7      288.02      289.80      7.95 o
  -1   3   7       26.25       25.61      4.52 o
   0   3   7      172.68      175.46      3.94 o
   1   3   7        8.60        7.60      3.83 o
   2   3   7      195.34      181.86      7.38 o
   3   3   7       67.39       71.96      4.84 o
   4   3   7     1567.01     1480.56     65.64 o
   5   3   7       38.25       42.09      7.15 o
   6   3   7      132.97      148.83      6.88 o
   7   3   7       47.47       52.53     13.14 o
   8   3   7      167.11      184.65      6.76 o
   9   3   7        2.75        9.22      5.19 o
  -9   4   7        7.32       12.55      4.94 o
  -8   4   7       19.01       13.97      4.90 o
  -7   4   7       44.54       44.11      4.83 o
  -6   4   7       31.67       24.97      4.55 o
  -5   4   7      240.55      246.86      6.89 o
  -4   4   7      761.48      796.15     21.46 o
  -3   4   7     1049.39     1042.93     29.21 o
  -2   4   7      804.42      793.91     12.77 o
  -1   4   7      311.69      319.34      4.66 o
   0   4   7      698.66      736.68     10.98 o
   1   4   7      302.62      313.73      6.86 o
   2   4   7      828.20      805.74     22.98 o
   3   4   7     1123.44     1104.38     30.02 o
   4   4   7      725.97      716.05     34.07 o
   5   4   7      251.45      235.85     12.84 o
   6   4   7       26.15       33.16      6.07 o
   7   4   7       58.75       57.32      7.09 o
   8   4   7       15.57       13.59      6.89 o
   9   4   7        6.64       17.30     10.57 o
  -8   5   7        1.49        4.93      4.98 o
  -7   5   7        7.70        3.76      4.69 o
  -6   5   7       13.49       15.65      4.99 o
  -5   5   7       56.89       58.25      4.38 o
  -4   5   7       45.38       51.59      5.62 o
  -3   5   7      348.64      328.82      7.18 o
  -2   5   7        9.36       10.74      4.32 o
  -1   5   7     2087.00     2080.97     22.85 o
   0   5   7       10.33        9.52      3.76 o
   1   5   7     2091.59     2057.29     33.89 o
   2   5   7        6.53        5.17      3.73 o
   3   5   7      342.26      334.24     16.18 o
   4   5   7       58.74       61.72      5.07 o
   5   5   7       62.54       77.50      6.70 o
   6   5   7        6.71        1.81      4.72 o
   7   5   7       12.13        9.00      7.11 o
   8   5   7        0.77        0.78      5.77 o
  -8   6   7       46.66       40.64      4.72 o
  -7   6   7      149.88      160.24      6.02 o
  -6   6   7      152.99      145.20      6.85 o
  -5   6   7      301.91      299.45      8.61 o
  -4   6   7       24.79       27.83      4.62 o
  -3   6   7      355.26      345.25      6.41 o
  -2   6   7      321.99      312.42      4.61 o
  -1   6   7       88.35       90.00      3.91 o
   0   6   7       31.85       31.51      4.32 o
   1   6   7       76.30       80.06      4.39 o
   2   6   7      329.50      322.22     11.91 o
   3   6   7      300.92      290.45     11.49 o
   4   6   7       24.50       32.52      4.63 o
   5   6   7      304.64      291.19     11.96 o
   6   6   7      159.31      150.70      5.23 o
   7   6   7      158.99      160.91      8.03 o
   8   6   7       38.29       28.35      5.78 o
  -8   7   7        5.18        6.41      5.00 o
  -7   7   7        6.85       10.04      4.76 o
  -6   7   7      150.34      135.69      5.08 o
  -5   7   7       80.59       79.45      5.52 o
  -4   7   7      150.98      155.95      7.30 o
  -3   7   7       74.48       70.75      4.33 o
  -2   7   7      360.79      352.31      6.48 o
  -1   7   7      320.99      312.28      5.31 o
   0   7   7       13.92       16.15      3.79 o
   1   7   7      344.77      330.80      4.47 o
   2   7   7      376.49      354.98      8.22 o
   3   7   7       88.49       85.43      4.37 o
   4   7   7      168.56      170.32      5.86 o
   5   7   7       86.99       93.19      5.28 o
   6   7   7      145.16      136.74      5.24 o
   7   7   7        9.66       13.00      5.49 o
   8   7   7        3.96        1.50      5.74 o
  -7   8   7       17.92       17.04      4.91 o
  -6   8   7        3.20        2.28      4.28 o
  -5   8   7        0.79       -2.29      5.13 o
  -4   8   7       95.24       91.47      5.29 o
  -3   8   7      129.56      134.17      5.71 o
  -2   8   7      624.01      622.97     12.61 o
  -1   8   7       25.50       31.17      4.06 o
   0   8   7      925.46      944.47      7.77 o
   1   8   7       26.75       36.41      4.13 o
   2   8   7      621.66      620.30     13.49 o
   3   8   7      125.95      122.95      4.35 o
   4   8   7       84.03       81.55      4.48 o
   5   8   7        1.88        1.33      4.14 o
   6   8   7        4.04       10.70      4.73 o
   7   8   7       15.77        6.96      5.75 o
  -7   9   7       23.36       29.47      5.40 o
  -6   9   7       31.39       27.95      4.87 o
  -5   9   7       16.64       22.84      4.45 o
  -4   9   7       68.21       70.86      4.57 o
  -3   9   7        9.26        7.80      4.49 o
  -2   9   7      177.02      176.91      4.87 o
  -1   9   7       17.50       20.90      3.87 o
   0   9   7       28.49       34.63      5.31 o
   1   9   7        6.37       10.05      3.79 o
   2   9   7      187.54      191.75      5.44 o
   3   9   7       13.78       11.57      3.57 o
   4   9   7       72.63       75.12      4.53 o
   5   9   7       16.82       13.98      4.25 o
   6   9   7       34.35       35.46      4.88 o
   7   9   7       25.18       21.07      5.02 o
  -6  10   7        8.80       10.82      5.63 o
  -5  10   7       19.20       20.46      5.08 o
  -4  10   7       24.41       30.11      4.49 o
  -3  10   7      161.98      157.10      4.31 o
  -2  10   7      141.22      132.96      4.58 o
  -1  10   7        6.99        3.07      4.72 o
   0  10   7        9.18       14.39      4.91 o
   1  10   7       13.99       15.03      4.93 o
   2  10   7      147.10      136.67      5.12 o
   3  10   7      169.56      180.72      6.73 o
   4  10   7       26.75       35.59      3.96 o
   5  10   7       19.16       24.02      3.86 o
   6  10   7        8.01        4.26      4.20 o
  -5  11   7        1.79        5.06      4.79 o
  -4  11   7        0.15        1.74      4.06 o
  -3  11   7       33.80       40.75      4.20 o
  -2  11   7        0.98        1.73      4.40 o
  -1  11   7       88.43      100.67      5.77 o
   0  11   7       30.72       28.77      3.82 o
   1  11   7       71.09       75.44      4.46 o
   2  11   7        1.97        4.69      4.39 o
   3  11   7       27.98       26.91      4.03 o
   4  11   7        0.17        4.80      4.00 o
   5  11   7        3.18        5.36      3.92 o
   6  11   7        3.65       -4.92     10.18 o
  -5  12   7        0.72       -0.94     10.08 o
  -4  12   7        0.14        4.58      4.30 o
  -3  12   7        2.82       -1.54      4.14 o
  -2  12   7        7.08        0.42      4.82 o
  -1  12   7       16.56       17.36      4.64 o
   0  12   7       86.63       94.57      4.22 o
   1  12   7       14.43       10.16      3.69 o
   2  12   7       13.03       14.28      4.13 o
   3  12   7        2.62        2.88      4.30 o
   4  12   7        0.07        2.48      4.55 o
  -3  13   7        1.94       10.66      4.49 o
  -2  13   7        6.02       10.68      4.41 o
  -1  13   7       27.23       17.71      4.34 o
   0  13   7        1.07        1.21      4.26 o
   1  13   7       28.54       34.28      4.45 o
   2  13   7        9.52       14.19      5.36 o
   3  13   7        1.19        4.25      4.06 o
  -1  14   7        0.89       13.32      9.80 o
   0  14   7        0.60       -3.74      6.25 o
   0   0   8     2310.84     2424.10     31.81 o
   1   0   8      826.71      924.82     11.81 o
   2   0   8      419.41      397.88      5.97 o
   3   0   8      250.00      246.89      7.53 o
   4   0   8      354.96      367.55     12.96 o
   5   0   8      314.65      315.44      9.77 o
   6   0   8      163.99      154.06      7.27 o
   7   0   8       14.54       12.14      5.13 o
   8   0   8        3.64        3.65      5.75 o
   9   0   8       39.75       36.49      5.97 o
  -9   1   8       45.82       46.37      5.80 o
  -8   1   8       37.89       44.14      5.35 o
  -7   1   8       72.56       75.79      5.54 o
  -6   1   8      331.41      328.83      6.15 o
  -5   1   8      165.07      179.50      7.20 o
  -4   1   8      845.44      840.79     15.93 o
  -3   1   8      366.87      391.73      8.33 o
  -2   1   8      883.60      928.89     13.43 o
  -1   1   8     1135.66     1196.12      9.55 o
   0   1   8       14.74       18.08      3.87 o
   1   1   8     1010.81     1058.64     13.48 o
   2   1   8      820.00      841.29     21.31 o
   3   1   8      306.08      318.51     11.16 o
   4   1   8      972.21      928.66     35.82 o
   5   1   8      171.20      179.49      9.39 o
   6   1   8      362.16      362.00     12.13 o
   7   1   8       70.67       77.26      5.21 o
   8   1   8       38.96       30.16      6.99 o
   9   1   8       40.64       27.95      6.22 o
  -9   2   8       22.73       18.30      4.77 o
  -8   2   8       12.93       25.98      6.28 o
  -7   2   8      211.48      213.12     11.34 o
  -6   2   8       61.76       73.26      7.99 o
  -5   2   8      280.11      299.47      9.92 o
  -4   2   8      224.51      243.76      7.00 o
  -3   2   8      825.51      846.20     19.96 o
  -2   2   8      430.83      462.04      6.81 o
  -1   2   8      151.72      165.82      4.13 o
   0   2   8      405.17      409.57      5.22 o
   1   2   8      168.84      180.70      4.40 o
   2   2   8      362.87      386.93      6.85 o
   3   2   8      767.78      760.27     27.71 o
   4   2   8      279.60      297.40     11.66 o
   5   2   8      217.82      210.58      8.49 o
   6   2   8       47.23       43.17      7.30 o
   7   2   8      201.10      210.81     11.76 o
   8   2   8        9.21       13.05      7.44 o
   9   2   8       23.72       12.24      5.32 o
  -9   3   8       22.82       13.30      6.77 o
  -8   3   8       15.62       20.12      5.25 o
  -7   3   8       18.34       19.44      4.68 o
  -6   3   8       52.32       56.33      5.13 o
  -5   3   8       64.74       69.36      4.61 o
  -4   3   8      354.03      364.60      9.33 o
  -3   3   8      398.60      424.65      9.73 o
  -2   3   8       99.04       96.75      4.02 o
  -1   3   8     1894.13     1936.74     17.96 o
   0   3   8      502.96      534.02      7.47 o
   1   3   8     2064.63     2074.08     41.76 o
   2   3   8       83.52       87.63      5.85 o
   3   3   8      347.18      350.00     15.94 o
   4   3   8      342.81      320.81     14.18 o
   5   3   8       69.99       74.20      5.18 o
   6   3   8       40.11       24.51      6.88 o
   7   3   8       16.08        6.71      6.70 o
   8   3   8       20.48       16.46      6.25 o
   9   3   8       23.53       17.17      6.98 o
  -8   4   8       49.16       53.25      5.27 o
  -7   4   8      134.33      134.04      5.29 o
  -6   4   8       24.13       24.53      5.36 o
  -5   4   8      291.26      320.08      7.71 o
  -4   4   8      137.74      131.04      5.83 o
  -3   4   8      355.07      382.07      9.09 o
  -2   4   8      371.08      379.48      9.39 o
  -1   4   8       49.32       52.13      3.99 o
   0   4   8      313.23      314.07      7.12 o
   1   4   8       32.00       32.73      3.71 o
   2   4   8      425.26      411.73     12.44 o
   3   4   8      311.50      322.38      8.89 o
   4   4   8       98.67      107.78      6.08 o
   5   4   8      249.62      255.74      8.82 o
   6   4   8       26.84       26.27      5.34 o
   7   4   8      129.75      147.25     11.48 o
   8   4   8       53.60       50.06      8.03 o
  -8   5   8        7.45        1.21      3.94 o
  -7   5   8       10.22        0.56      4.82 o
  -6   5   8      161.37      174.58     10.36 o
  -5   5   8      115.82      116.97      3.99 o
  -4   5   8      582.61      584.42     14.26 o
  -3   5   8       82.86       89.45      4.51 o
  -2   5   8      289.43      281.55      5.86 o
  -1   5   8       78.07       74.21      4.43 o
   0   5   8      116.69      116.49      4.34 o
   1   5   8       55.72       53.24      5.01 o
   2   5   8      339.55      326.23      9.46 o
   3   5   8      116.48      115.56      4.16 o
   4   5   8      617.15      579.04     33.75 o
   5   5   8       84.70       78.03      5.51 o
   6   5   8      176.28      163.21     10.61 o
   7   5   8        7.78        8.08      5.62 o
   8   5   8       11.78       10.28      8.41 o
  -8   6   8       27.43       29.16      4.79 o
  -7   6   8       34.28       33.92      4.97 o
  -6   6   8        1.38        2.33      4.46 o
  -5   6   8       29.09       31.06      5.76 o
  -4   6   8      100.87       95.02      4.31 o
  -3   6   8      174.48      183.49      4.71 o
  -2   6   8      281.51      275.81      9.21 o
  -1   6   8      281.16      287.20      4.13 o
   0   6   8      920.01      924.36      6.00 o
   1   6   8      238.48      243.20      5.90 o
   2   6   8      212.21      202.57      4.66 o
   3   6   8      146.00      142.69      5.33 o
   4   6   8      102.31      102.08      6.50 o
   5   6   8       27.50       32.53      4.80 o
   6   6   8        1.34        4.33      5.38 o
   7   6   8       25.70       13.61      5.65 o
   8   6   8       23.37       24.79      7.48 o
  -7   7   8       17.75       11.45      4.77 o
  -6   7   8       42.82       52.13      4.98 o
  -5   7   8       20.96       25.58      4.32 o
  -4   7   8       60.60       65.62      5.58 o
  -3   7   8       12.67       15.28      4.26 o
  -2   7   8      125.76      126.03      4.35 o
  -1   7   8      651.91      656.80      8.91 o
   0   7   8       15.72       19.82      3.91 o
   1   7   8      633.32      638.77     12.44 o
   2   7   8      135.62      137.58      4.38 o
   3   7   8       11.99       19.20      4.95 o
   4   7   8       39.96       39.85      4.46 o
   5   7   8       17.06       22.19      4.61 o
   6   7   8       49.71       52.15      4.99 o
   7   7   8       26.79       20.65      4.32 o
  -7   8   8       48.96       34.98      5.05 o
  -6   8   8       30.63       28.66      4.39 o
  -5   8   8      105.57      110.17      5.39 o
  -4   8   8       98.85       98.72      5.39 o
  -3   8   8      199.00      201.08      7.02 o
  -2   8   8       86.33       88.72      4.15 o
  -1   8   8       41.62       45.62      4.01 o
   0   8   8       83.02       79.37      5.00 o
   1   8   8       25.41       26.97      3.81 o
   2   8   8       76.15       80.18      6.37 o
   3   8   8      206.99      203.58      8.19 o
   4   8   8       81.12       79.46      4.29 o
   5   8   8      113.67      129.19      9.78 o
   6   8   8       22.25       15.10      4.46 o
   7   8   8       35.22       29.52      5.29 o
  -6   9   8       16.49       24.93      4.56 o
  -5   9   8       29.01       31.42      4.70 o
  -4   9   8       93.17       90.00      4.82 o
  -3   9   8       40.91       46.19      4.05 o
  -2   9   8      109.55      115.23      4.35 o
  -1   9   8       31.72       32.62      3.84 o
   0   9   8        0.61        0.41      4.34 o
   1   9   8       18.12       21.27      4.17 o
   2   9   8       90.18       98.04      5.18 o
   3   9   8       46.51       56.77      4.40 o
   4   9   8       94.17       93.23      4.63 o
   5   9   8       32.23       33.35      3.84 o
   6   9   8       17.97       11.38      4.61 o
  -6  10   8        9.11        2.02      4.74 o
  -5  10   8       10.42       12.10      5.62 o
  -4  10   8        1.65       -1.57      5.13 o
  -3  10   8       21.72       12.43      4.68 o
  -2  10   8       98.55       90.79      4.17 o
  -1  10   8       90.47       91.93      6.81 o
   0  10   8      226.47      239.25      5.04 o
   1  10   8      101.12      103.38      4.82 o
   2  10   8      111.31      114.37      4.43 o
   3  10   8       19.55       24.98      4.39 o
   4  10   8        0.45        8.58      4.22 o
   5  10   8       11.87       21.46      4.57 o
   6  10   8        6.62       11.05      5.06 o
  -5  11   8       11.05       20.08      4.90 o
  -4  11   8       21.02       14.35      4.89 o
  -3  11   8        8.85       12.18      4.31 o
  -2  11   8       14.02        8.01      4.11 o
  -1  11   8       10.05       14.74      4.73 o
   0  11   8       54.27       51.42      4.00 o
   1  11   8       12.93       18.66      4.27 o
   2  11   8       10.28        5.51      4.28 o
   3  11   8        6.83       13.43      4.12 o
   4  11   8       13.99       15.94      4.68 o
   5  11   8        8.74        5.33      4.38 o
  -4  12   8        1.35        4.11      4.92 o
  -3  12   8       10.31        7.52      4.93 o
  -2  12   8        0.19       -0.26      4.09 o
  -1  12   8        9.43       12.26      4.02 o
   0  12   8       14.09        8.51      4.15 o
   1  12   8       13.40       16.60      4.04 o
   2  12   8        1.90        5.04      3.93 o
   3  12   8       12.72       15.79      4.53 o
   4  12   8        1.34        4.87      4.11 o
  -2  13   8        4.41        3.16      4.24 o
  -1  13   8       15.67       14.97      4.14 o
   0  13   8        3.22        5.40      5.45 o
   1  13   8       11.17       12.11      3.77 o
   2  13   8        3.77       10.88      4.25 o
   1   0   9       41.93       36.64      4.39 o
   2   0   9      341.40      340.81      4.39 o
   3   0   9      295.79      282.59      8.73 o
   4   0   9      396.55      392.18     12.06 o
   5   0   9      353.12      344.54     10.46 o
   6   0   9       45.82       47.23      4.78 o
   7   0   9        7.17       10.55      5.72 o
   8   0   9       66.57       61.69      6.52 o
  -8   1   9       25.90       21.18      5.85 o
  -7   1   9        4.30        5.73      4.48 o
  -6   1   9       90.76       92.15      5.08 o
  -5   1   9      206.62      208.97      5.98 o
  -4   1   9      181.98      185.52      7.15 o
  -3   1   9      432.56      438.85     10.44 o
  -2   1   9      497.06      514.54      9.12 o
  -1   1   9      502.50      527.96      6.57 o
   0   1   9     1182.64     1184.08     11.16 o
   1   1   9      482.22      505.89      9.21 o
   2   1   9      486.34      483.35     14.67 o
   3   1   9      401.54      399.95     13.07 o
   4   1   9      201.32      210.90     10.17 o
   5   1   9      198.54      197.98     10.37 o
   6   1   9       98.49      114.30      8.47 o
   7   1   9        5.60        6.89      5.57 o
   8   1   9       28.04       12.64      5.65 o
  -8   2   9       12.44       19.17      4.81 o
  -7   2   9       23.72       15.16      6.87 o
  -6   2   9       19.86       24.59      5.00 o
  -5   2   9       97.56      102.40      7.79 o
  -4   2   9      257.21      271.17      7.62 o
  -3   2   9      129.41      140.35      4.75 o
  -2   2   9     1046.00     1073.90      9.17 o
  -1   2   9      755.36      770.54      6.90 o
   0   2   9     1733.57     1811.26     20.35 o
   1   2   9      652.72      652.34     11.53 o
   2   2   9     1030.42     1052.59     30.27 o
   3   2   9      156.48      167.16      8.29 o
   4   2   9      260.95      273.57     14.15 o
   5   2   9       93.14      100.23      5.37 o
   6   2   9        8.76       15.85      5.31 o
   7   2   9       16.18       14.88      9.87 o
   8   2   9        9.46        8.13      5.60 o
  -8   3   9       29.04       25.84      5.04 o
  -7   3   9       31.68       30.36      5.60 o
  -6   3   9      139.21      157.19      5.75 o
  -5   3   9      623.62      622.02     17.37 o
  -4   3   9      171.65      161.43      6.70 o
  -3   3   9      351.11      343.55      8.89 o
  -2   3   9       69.76       72.09      4.06 o
  -1   3   9      296.40      316.12      5.16 o
   0   3   9       48.28       55.92      3.87 o
   1   3   9      343.47      357.72      7.23 o
   2   3   9       83.67       86.64      4.78 o
   3   3   9      320.63      305.89     14.50 o
   4   3   9      186.31      175.07     10.90 o
   5   3   9      671.71      644.14     22.28 o
   6   3   9      152.99      157.86      9.17 o
   7   3   9       31.90       37.15      7.79 o
   8   3   9       18.29       14.76      7.90 o
  -8   4   9       16.78       21.33      4.25 o
  -7   4   9       98.69      104.82      5.24 o
  -6   4   9       76.19       88.02      5.77 o
  -5   4   9      218.92      212.59      5.11 o
  -4   4   9       21.70       22.18      4.76 o
  -3   4   9      306.72      312.86      6.35 o
  -2   4   9      477.23      479.46      5.29 o
  -1   4   9      449.99      459.54      5.38 o
   0   4   9      600.35      604.13      9.44 o
   1   4   9      487.19      493.45     12.37 o
   2   4   9      514.93      513.14     12.99 o
   3   4   9      330.13      329.75     11.68 o
   4   4   9       23.47       33.52      5.17 o
   5   4   9      202.02      176.93     11.11 o
   6   4   9       92.83       88.45      5.17 o
   7   4   9      104.53      113.75     13.11 o
   8   4   9       17.30       18.16      7.30 o
  -8   5   9       18.03       17.15      4.66 o
  -7   5   9       13.30        5.94      4.64 o
  -6   5   9       16.20       16.67      4.37 o
  -5   5   9       39.87       39.95      5.06 o
  -4   5   9      121.51      118.52      4.10 o
  -3   5   9      284.62      296.26      6.39 o
  -2   5   9      424.63      420.00      5.22 o
  -1   5   9      433.55      434.13      6.59 o
   0   5   9      866.35      843.33      8.90 o
   1   5   9      534.32      546.83     12.26 o
   2   5   9      461.81      459.01     11.22 o
   3   5   9      238.85      239.57      6.93 o
   4   5   9      101.02       95.24      5.87 o
   5   5   9       36.77       49.47      4.69 o
   6   5   9       18.14       17.18      5.72 o
   7   5   9       13.34       29.83      8.26 o
   8   5   9       23.38       18.56      6.88 o
  -7   6   9       20.54       22.20      4.87 o
  -6   6   9       42.97       43.34      4.85 o
  -5   6   9       61.34       70.05      4.64 o
  -4   6   9      234.80      254.03      8.87 o
  -3   6   9       43.11       53.88      4.28 o
  -2   6   9      147.42      148.31      3.92 o
  -1   6   9      291.84      296.60      4.57 o
   0   6   9       98.71       95.88      4.09 o
   1   6   9      242.50      244.34      5.45 o
   2   6   9      145.37      142.03      4.90 o
   3   6   9       71.83       75.20      4.71 o
   4   6   9      236.47      233.85      6.94 o
   5   6   9       89.10       99.26      5.32 o
   6   6   9       48.43       41.07      5.78 o
   7   6   9       12.86       13.23      5.76 o
  -7   7   9        8.44       15.17      5.80 o
  -6   7   9       42.91       41.99      4.24 o
  -5   7   9       62.98       67.41      4.72 o
  -4   7   9      103.98       99.29      4.61 o
  -3   7   9      215.03      218.69      6.87 o
  -2   7   9      181.08      176.70      4.09 o
  -1   7   9      162.68      163.43      4.36 o
   0   7   9      109.00      101.04      4.48 o
   1   7   9      190.49      196.59      4.90 o
   2   7   9      189.14      188.08      7.90 o
   3   7   9      243.56      244.56      8.45 o
   4   7   9       81.57       83.26      4.71 o
   5   7   9       76.17       73.54      5.09 o
   6   7   9       44.22       39.83      4.67 o
   7   7   9       11.07        4.69      5.41 o
  -7   8   9        4.53       -3.08      4.14 o
  -6   8   9        1.31        3.27      5.33 o
  -5   8   9        4.16        0.73      4.81 o
  -4   8   9       32.01       26.46      4.55 o
  -3   8   9       16.99       18.05      4.20 o
  -2   8   9      148.24      151.82      4.06 o
  -1   8   9      240.73      232.86      4.97 o
   0   8   9       27.95       24.12      3.91 o
   1   8   9      216.71      223.61      7.66 o
   2   8   9      153.69      146.28      5.13 o
   3   8   9       25.35       34.71      4.04 o
   4   8   9       45.95       43.21      6.20 o
   5   8   9        2.68        2.15      4.86 o
   6   8   9        1.29       -4.76      4.66 o
   7   8   9        3.46        3.92      6.92 o
  -6   9   9       14.15       13.48      4.63 o
  -5   9   9        7.34        6.91      5.74 o
  -4   9   9        6.00       11.94      4.79 o
  -3   9   9       41.05       46.10      4.26 o
  -2   9   9       10.89        5.21      4.24 o
  -1   9   9       83.48       88.36      4.28 o
   0   9   9        6.91        8.09      3.72 o
   1   9   9       79.29       89.34      5.21 o
   2   9   9        9.28       17.52      3.73 o
   3   9   9       26.36       28.85      3.67 o
   4   9   9        3.19        0.00      4.49 o
   5   9   9        9.90        4.55      4.54 o
   6   9   9       15.27        9.10      4.50 o
  -5  10   9       22.97       21.43      4.94 o
  -4  10   9       27.20       18.40      4.63 o
  -3  10   9        3.91        6.85      3.95 o
  -2  10   9       37.27       39.78      4.33 o
  -1  10   9       31.66       39.70      3.64 o
   0  10   9        0.71        2.75      3.88 o
   1  10   9       34.77       37.07      5.08 o
   2  10   9       46.49       49.67      4.46 o
   3  10   9       12.25       20.42      3.80 o
   4  10   9       26.70       30.92      5.95 o
   5  10   9       21.66       20.09      4.27 o
  -4  11   9       29.91       30.14      4.96 o
  -3  11   9       23.28       21.49      4.43 o
  -2  11   9       37.21       32.42      3.94 o
  -1  11   9       19.56       20.43      4.07 o
   0  11   9        1.22        4.56      4.28 o
   1  11   9       19.89       21.08      3.75 o
   2  11   9       37.51       37.11      3.91 o
   3  11   9       21.74       23.29      4.49 o
   4  11   9       29.48       28.24      4.32 o
  -3  12   9        0.51        3.68      4.12 o
  -2  12   9        1.72        6.44      4.57 o
  -1  12   9       19.00       20.18      4.16 o
   0  12   9        5.28        6.02      4.30 o
   1  12   9       16.01       12.51      4.61 o
   2  12   9        2.22        2.33      4.65 o
   3  12   9        0.37        4.90      3.89 o
  -1  13   9        1.77        1.32      5.79 o
   0  13   9        1.04        7.92      5.21 o
   1  13   9        1.63        1.96      5.75 o
   0   0  10      160.28      159.80      7.68 o
   1   0  10     1884.96     1914.35     22.41 o
   2   0  10       23.17       30.84      4.41 o
   3   0  10      409.84      431.72     11.71 o
   4   0  10       21.51       19.08      4.28 o
   5   0  10        0.77       -7.60      4.78 o
   6   0  10        4.46       11.97      5.28 o
   7   0  10       12.60        8.30      5.35 o
   8   0  10        1.51        2.04      5.30 o
  -8   1  10       59.01       59.89      5.08 o
  -7   1  10       63.59       71.80      5.20 o
  -6   1  10       52.90       59.63      6.21 o
  -5   1  10      125.02      136.35      5.78 o
  -4   1  10       71.94       85.29      5.32 o
  -3   1  10      315.79      320.09      7.59 o
  -2   1  10       76.44       74.65      4.27 o
  -1   1  10       70.44       74.37      4.10 o
   0   1  10      248.76      237.50      4.40 o
   1   1  10       60.04       62.50      4.97 o
   2   1  10       50.41       48.26      4.98 o
   3   1  10      278.55      253.50     11.00 o
   4   1  10       94.62       99.78      5.13 o
   5   1  10      153.81      162.46     10.49 o
   6   1  10       56.75       56.54      5.36 o
   7   1  10       59.66       62.12      4.71 o
   8   1  10       64.43       46.70      5.75 o
  -8   2  10       18.04       17.74      5.26 o
  -7   2  10        9.16       13.00      5.54 o
  -6   2  10      224.57      235.76      5.68 o
  -5   2  10       20.91       25.99      4.81 o
  -4   2  10      558.49      538.86     20.29 o
  -3   2  10      309.95      311.77      6.54 o
  -2   2  10      325.55      300.12      5.60 o
  -1   2  10       34.19       41.51      4.14 o
   0   2  10       66.46       72.85      3.81 o
   1   2  10       16.29       25.70      4.13 o
   2   2  10      361.11      346.34      7.42 o
   3   2  10      316.01      324.38     11.35 o
   4   2  10      527.00      502.25     22.80 o
   5   2  10       28.42       34.01      5.35 o
   6   2  10      203.62      205.38      8.48 o
   7   2  10        6.93       11.53      6.37 o
   8   2  10       21.72       19.82      5.06 o
  -8   3  10        2.83       -3.86      5.55 o
  -7   3  10       12.38       14.22      7.18 o
  -6   3  10       11.91        1.49      5.12 o
  -5   3  10       20.63       28.49      4.69 o
  -4   3  10      222.38      224.21      8.21 o
  -3   3  10       85.07       95.98      4.48 o
  -2   3  10      233.45      248.89      5.49 o
  -1   3  10      104.19      108.28      5.20 o
   0   3  10     1517.79     1540.53     22.77 o
   1   3  10       71.94       76.05      4.04 o
   2   3  10      259.29      269.18      4.98 o
   3   3  10       93.63       94.54      4.80 o
   4   3  10      205.88      197.36     10.38 o
   5   3  10       28.79       33.29      5.57 o
   6   3  10       14.90       14.47      5.98 o
   7   3  10       10.98        5.22      6.58 o
   8   3  10        3.69        6.14      6.80 o
  -8   4  10       19.09       19.12      4.46 o
  -7   4  10       30.82       21.54      4.93 o
  -6   4  10       65.27       87.30      7.96 o
  -5   4  10        1.23        4.53      5.75 o
  -4   4  10       99.79      105.33      5.28 o
  -3   4  10      134.60      135.06      4.18 o
  -2   4  10       74.29       83.97      4.29 o
  -1   4  10      882.44      886.31     10.39 o
   0   4  10      764.20      753.25     11.85 o
   1   4  10      814.78      808.79     13.36 o
   2   4  10       88.93      101.97      5.42 o
   3   4  10      133.74      127.51      5.14 o
   4   4  10      120.69      120.39      6.54 o
   5   4  10        0.53        4.71      5.01 o
   6   4  10       64.62       71.77      5.71 o
   7   4  10       31.40       30.46      6.93 o
   8   4  10       19.88       19.28      7.99 o
  -7   5  10       62.45       64.58      4.93 o
  -6   5  10       12.99       11.10      4.98 o
  -5   5  10      106.42      100.41      4.72 o
  -4   5  10      192.04      190.00      7.73 o
  -3   5  10      364.92      357.73      8.59 o
  -2   5  10       11.37       14.30      3.90 o
  -1   5  10       20.51       26.53      4.08 o
   0   5  10      581.66      594.79      9.38 o
   1   5  10        9.74        6.14      7.11 o
   2   5  10        3.31        8.35      4.03 o
   3   5  10      353.74      332.72     12.23 o
   4   5  10      162.75      159.83      7.68 o
   5   5  10      107.93      103.14      7.36 o
   6   5  10       13.70       13.19      5.72 o
   7   5  10       55.38       63.50      8.07 o
  -7   6  10        4.28        8.25      4.68 o
  -6   6  10        0.64       -1.91      4.56 o
  -5   6  10       86.25       85.29      6.21 o
  -4   6  10      132.08      131.84      7.14 o
  -3   6  10      180.36      175.66      4.59 o
  -2   6  10      107.46      105.48      4.36 o
  -1   6  10      234.20      245.38      4.75 o
   0   6  10        4.51        5.85      4.14 o
   1   6  10      207.24      217.55      5.54 o
   2   6  10       88.14       88.59      4.08 o
   3   6  10      213.01      207.03      4.65 o
   4   6  10      106.66       89.65      6.56 o
   5   6  10       95.09       86.74      4.98 o
   6   6  10        0.43       -1.72      6.19 o
   7   6  10        6.85        4.71      4.98 o
  -7   7  10       24.05       18.11      4.84 o
  -6   7  10        9.40        9.14      4.43 o
  -5   7  10       44.39       39.86      4.24 o
  -4   7  10       37.54       45.62      5.24 o
  -3   7  10      162.71      166.71      7.03 o
  -2   7  10      122.79      122.34      4.61 o
  -1   7  10       73.33       71.12      4.55 o
   0   7  10      236.72      242.71      6.52 o
   1   7  10       63.92       63.23      5.32 o
   2   7  10      138.47      142.38      4.65 o
   3   7  10      173.26      179.39      9.42 o
   4   7  10       30.75       29.87      4.76 o
   5   7  10       32.37       28.74      4.61 o
   6   7  10        9.79       -1.22      4.85 o
   7   7  10       27.15       12.75      5.99 o
  -6   8  10       35.98       35.11      4.36 o
  -5   8  10        7.10       15.03      3.90 o
  -4   8  10       32.44       29.74      4.52 o
  -3   8  10       24.27       25.14      3.71 o
  -2   8  10       54.33       56.18      3.74 o
  -1   8  10        1.54        6.76      4.10 o
   0   8  10       85.52       76.33      4.75 o
   1   8  10        2.29        1.12      4.30 o
   2   8  10       51.53       50.75      5.46 o
   3   8  10       22.66       29.18      5.01 o
   4   8  10       45.47       49.38      4.73 o
   5   8  10        9.07       13.22      5.37 o
   6   8  10       32.80       29.23      5.49 o
  -5   9  10       10.41        9.26      4.14 o
  -4   9  10       44.64       50.70      5.06 o
  -3   9  10       49.94       42.00      4.25 o
  -2   9  10       52.27       49.64      4.46 o
  -1   9  10       41.51       39.77      4.25 o
   0   9  10      185.57      180.69      4.34 o
   1   9  10       46.32       42.92      3.67 o
   2   9  10       55.74       53.99      3.70 o
   3   9  10       35.66       33.64      7.34 o
   4   9  10       45.36       47.60      5.67 o
   5   9  10        9.57       15.98      4.57 o
  -5  10  10        1.18        2.80      5.28 o
  -4  10  10        9.18       14.75      5.27 o
  -3  10  10        4.17       -0.61      4.57 o
  -2  10  10        4.93        6.57      4.00 o
  -1  10  10       48.91       56.48      4.43 o
   0  10  10        0.31       -1.68      3.99 o
   1  10  10       45.76       45.14      4.36 o
   2  10  10        5.55       11.69      4.14 o
   3  10  10        1.28        7.66      3.90 o
   4  10  10        7.12        9.64      3.85 o
   5  10  10        1.58        5.57      4.20 o
  -4  11  10        5.52       10.65      6.24 o
  -3  11  10       44.95       46.04      5.98 o
  -2  11  10        5.80        7.25      4.29 o
  -1  11  10       18.97       19.36      4.38 o
   0  11  10        0.28       10.69      3.83 o
   1  11  10       14.05       14.01      4.95 o
   2  11  10        6.33        1.80      3.89 o
   3  11  10       45.53       45.24      4.33 o
   4  11  10        7.76        7.12      6.07 o
  -2  12  10        3.25        4.50      4.20 o
  -1  12  10       11.54       11.40      4.47 o
   0  12  10        7.72        5.92      4.04 o
   1  12  10       12.69       14.00      4.20 o
   2  12  10        1.56        4.21      4.25 o
   1   0  11       87.58       91.98      4.07 o
   2   0  11       16.03       16.34      3.98 o
   3   0  11        7.01        7.11      4.46 o
   4   0  11      565.96      528.49     15.57 o
   5   0  11       77.86       76.78      4.77 o
   6   0  11      188.88      189.81      7.42 o
   7   0  11        3.46       10.40      5.76 o
   8   0  11       27.40       16.72      5.81 o
  -8   1  11        7.76        6.75      6.51 o
  -7   1  11       14.53       28.35      6.09 o
  -6   1  11       18.23       15.12      4.68 o
  -5   1  11      110.10      104.70      6.30 o
  -4   1  11       17.38       22.72      4.49 o
  -3   1  11      115.41      111.11      5.18 o
  -2   1  11      704.74      715.63     11.02 o
  -1   1  11      496.72      503.69      8.39 o
   0   1  11      626.48      656.31      6.38 o
   1   1  11      549.13      545.73     10.84 o
   2   1  11      733.52      750.19     17.99 o
   3   1  11      113.76      117.07      4.84 o
   4   1  11       30.18       39.18      4.16 o
   5   1  11      116.82      103.53      4.78 o
   6   1  11       15.21       13.82      4.95 o
   7   1  11       18.61       23.50      5.62 o
   8   1  11       10.49       14.51      9.72 o
  -7   2  11       22.37        9.94      5.57 o
  -6   2  11       24.84       27.29      5.49 o
  -5   2  11       16.41       15.68      4.28 o
  -4   2  11      161.35      170.07      7.47 o
  -3   2  11      100.54      109.25      3.99 o
  -2   2  11      136.46      134.27      4.18 o
  -1   2  11      613.44      621.96      6.22 o
   0   2  11       35.80       36.47      5.01 o
   1   2  11      717.16      713.33     12.03 o
   2   2  11      152.51      151.71      4.84 o
   3   2  11       64.93       78.55      5.36 o
   4   2  11      155.18      135.35      7.04 o
   5   2  11       12.91       14.70      4.93 o
   6   2  11       21.07       37.58      5.94 o
   7   2  11       20.83        5.42      5.96 o
  -7   3  11       31.45       31.45      5.46 o
  -6   3  11       10.63       13.26      5.07 o
  -5   3  11      195.65      213.18      9.73 o
  -4   3  11        2.73        3.84      3.98 o
  -3   3  11      103.84      109.73      5.30 o
  -2   3  11       73.82       67.80      4.21 o
  -1   3  11      377.94      374.65      5.22 o
   0   3  11        7.26       18.78      4.45 o
   1   3  11      356.03      356.19      7.68 o
   2   3  11       65.90       70.80      4.55 o
   3   3  11       81.77       84.23      5.95 o
   4   3  11        5.51        3.38      4.29 o
   5   3  11      212.38      204.66      7.94 o
   6   3  11        9.53        5.36      5.90 o
   7   3  11       29.14       34.23      6.25 o
  -7   4  11        8.08       17.46      5.28 o
  -6   4  11       52.26       44.13      4.34 o
  -5   4  11       10.38       13.24      5.33 o
  -4   4  11      212.44      203.55      8.44 o
  -3   4  11      132.02      138.56      4.15 o
  -2   4  11       44.82       44.13      4.36 o
  -1   4  11      206.97      218.93      5.93 o
   0   4  11      183.01      185.46      4.59 o
   1   4  11      192.02      197.77      4.44 o
   2   4  11       60.57       54.76      4.39 o
   3   4  11      114.07      111.55      5.38 o
   4   4  11      211.01      194.43      5.54 o
   5   4  11        5.84        2.52      5.13 o
   6   4  11       55.13       60.26      7.42 o
   7   4  11        6.68        9.31      6.70 o
  -7   5  11        1.49       10.16      5.78 o
  -6   5  11        1.45       10.68      5.65 o
  -5   5  11       15.42       14.52      4.49 o
  -4   5  11       17.24       17.56      4.15 o
  -3   5  11       15.41       14.19      3.88 o
  -2   5  11      344.24      336.79      5.04 o
  -1   5  11       31.21       38.99      4.98 o
   0   5  11      116.65      127.73      4.64 o
   1   5  11       29.13       32.96      4.34 o
   2   5  11      360.01      357.60      9.50 o
   3   5  11       14.11       12.22      4.74 o
   4   5  11       24.10       17.71      4.87 o
   5   5  11       17.59       15.39      4.77 o
   6   5  11        1.38       -0.08      5.14 o
   7   5  11        0.37        7.31      6.51 o
  -7   6  11        2.46       -4.64      9.90 o
  -6   6  11       53.04       58.46      8.14 o
  -5   6  11       15.39       25.90      4.34 o
  -4   6  11       63.44       63.96      3.76 o
  -3   6  11        3.69        7.78      4.17 o
  -2   6  11       51.30       51.74      4.40 o
  -1   6  11      155.14      147.49      4.44 o
   0   6  11       19.42       13.33      5.11 o
   1   6  11      154.30      146.34      4.36 o
   2   6  11       53.85       59.60      4.72 o
   3   6  11        1.41        8.48      4.23 o
   4   6  11       59.72       64.69      6.19 o
   5   6  11       13.88       10.37      5.74 o
   6   6  11       57.77       57.36      5.87 o
  -6   7  11        6.98        2.64      4.62 o
  -5   7  11       61.60       52.77      4.83 o
  -4   7  11        4.54        3.80      3.95 o
  -3   7  11       96.60       94.98      4.01 o
  -2   7  11       43.97       47.41      4.21 o
  -1   7  11       11.21       10.94      3.96 o
   0   7  11      153.84      154.62      5.56 o
   1   7  11        8.78       10.27      5.77 o
   2   7  11       46.48       45.84      4.72 o
   3   7  11       95.66       99.03      5.46 o
   4   7  11        0.89       -2.42      4.79 o
   5   7  11       60.56       60.87      7.40 o
   6   7  11        6.23        1.42      6.26 o
  -5   8  11        5.69        5.42      4.23 o
  -4   8  11       35.62       36.36      4.11 o
  -3   8  11       72.13       77.26      4.10 o
  -2   8  11       13.49       18.23      4.08 o
  -1   8  11       75.87       93.76      4.34 o
   0   8  11        0.33       -2.42      3.80 o
   1   8  11       82.47       85.80      6.78 o
   2   8  11       14.09       11.24      5.22 o
   3   8  11       57.92       63.23      6.44 o
   4   8  11       40.21       40.94      4.49 o
   5   8  11        5.36        5.47      5.26 o
  -5   9  11       18.48       15.24      5.12 o
  -4   9  11       25.53       20.19      4.43 o
  -3   9  11       25.53       21.60      4.65 o
  -2   9  11       17.07       14.57      4.51 o
  -1   9  11        9.85       12.12      3.62 o
   0   9  11       43.16       51.43      5.19 o
   1   9  11       10.63       13.48      4.09 o
   2   9  11       20.38       20.45      4.24 o
   3   9  11       32.42       21.47      4.50 o
   4   9  11       23.78       30.77      5.63 o
   5   9  11       21.44       17.48      5.62 o
  -4  10  11        4.25       11.86      5.02 o
  -3  10  11       18.94       26.76      4.71 o
  -2  10  11       11.97       13.42      4.22 o
  -1  10  11        5.11        2.76      3.81 o
   0  10  11        3.90       17.75      4.73 o
   1  10  11        7.23        6.07      4.47 o
   2  10  11       14.12       20.13      3.95 o
   3  10  11       19.97       17.39      4.61 o
   4  10  11        7.02        9.18      3.84 o
  -3  11  11        7.96        0.54      7.70 o
  -2  11  11       13.96        9.65      4.64 o
  -1  11  11       14.48       19.16      4.65 o
   0  11  11        4.58        5.20      4.33 o
   1  11  11       12.45       15.76      3.83 o
   2  11  11       12.36        7.06      4.21 o
   3  11  11        8.81        8.38      7.92 o
   0   0  12     1291.14     1323.86     17.22 o
   1   0  12       46.15       46.53      4.44 o
   2   0  12        1.67        1.21      5.55 o
   3   0  12      180.52      186.95      6.80 o
   4   0  12       53.58       59.91      5.08 o
   5   0  12        9.87       11.67      4.95 o
   6   0  12        0.11        1.87      4.60 o
   7   0  12        5.43       -4.05      5.16 o
  -7   1  12       13.75       20.07      5.89 o
  -6   1  12       13.74       19.55      6.40 o
  -5   1  12      121.56      126.43      7.41 o
  -4   1  12      110.85      110.13      4.50 o
  -3   1  12      195.83      184.38      4.41 o
  -2   1  12      384.78      393.41      8.79 o
  -1   1  12      107.55      108.84      4.30 o
   0   1  12      559.01      553.88      8.37 o
   1   1  12       95.86       93.51      4.11 o
   2   1  12      377.81      385.01     10.42 o
   3   1  12      218.68      195.48      6.99 o
   4   1  12      119.67      116.56      5.63 o
   5   1  12      105.60      111.93      9.86 o
   6   1  12       14.83       14.13      5.83 o
   7   1  12       10.75        4.28      4.63 o
  -7   2  12        6.05       -1.61      5.71 o
  -6   2  12       54.87       51.65      5.92 o
  -5   2  12       28.41       28.26      4.41 o
  -4   2  12      109.67       96.37      4.91 o
  -3   2  12      130.23      127.00      4.49 o
  -2   2  12       17.48       17.72      4.17 o
  -1   2  12      170.17      175.83      4.38 o
   0   2  12      370.77      379.41      5.31 o
   1   2  12      221.49      220.02      5.32 o
   2   2  12       23.04       25.80      5.01 o
   3   2  12      140.24      137.99      5.29 o
   4   2  12       86.28       88.37      5.05 o
   5   2  12       28.68       30.19      5.03 o
   6   2  12       55.96       54.84      5.14 o
   7   2  12        7.53        6.88      5.71 o
  -7   3  12        6.99        1.79      7.80 o
  -6   3  12        3.12       10.26      5.15 o
  -5   3  12       34.12       31.11      4.84 o
  -4   3  12       39.27       46.25      3.93 o
  -3   3  12      111.98      106.61      3.98 o
  -2   3  12      279.41      285.87      6.25 o
  -1   3  12      185.08      188.55      3.95 o
   0   3  12      589.16      596.51      9.72 o
   1   3  12      195.16      193.55      4.45 o
   2   3  12      213.20      216.50      6.22 o
   3   3  12      120.03      111.07      6.51 o
   4   3  12       49.92       52.30      4.17 o
   5   3  12       33.79       38.19      4.78 o
   6   3  12        2.71        0.44      7.08 o
   7   3  12        6.76       13.78      5.81 o
  -7   4  12        9.93        6.78      7.21 o
  -6   4  12       53.25       51.06      4.71 o
  -5   4  12        9.90        8.47      4.39 o
  -4   4  12       51.53       51.70      4.67 o
  -3   4  12      135.70      134.62      4.66 o
  -2   4  12       63.69       62.41      4.02 o
  -1   4  12      139.30      136.50      5.44 o
   0   4  12       34.33       37.50      4.71 o
   1   4  12      158.28      151.11      4.78 o
   2   4  12       45.05       49.21      4.02 o
   3   4  12      155.03      158.64      6.38 o
   4   4  12       56.33       52.99      4.50 o
   5   4  12        6.05        7.48      5.17 o
   6   4  12       58.71       59.87      6.55 o
   7   4  12       16.76       26.94     14.66 o
  -6   5  12       34.46       33.13      4.71 o
  -5   5  12       51.68       58.06      4.89 o
  -4   5  12       16.62       19.00      4.31 o
  -3   5  12       82.56       83.64      4.43 o
  -2   5  12       16.72       13.74      3.94 o
  -1   5  12       27.22       22.36      3.67 o
   0   5  12       16.59       21.03      3.92 o
   1   5  12       24.64       28.08      4.39 o
   2   5  12        9.38       13.77      4.16 o
   3   5  12       95.61       90.14      5.06 o
   4   5  12       23.78       33.17      4.38 o
   5   5  12       48.61       56.02      5.45 o
   6   5  12       28.08       26.27      5.28 o
  -6   6  12        5.97        4.43      4.72 o
  -5   6  12        5.09        6.68      4.66 o
  -4   6  12       26.34       23.85      5.21 o
  -3   6  12      111.90      107.98      4.77 o
  -2   6  12       54.59       51.73      4.47 o
  -1   6  12      121.00      137.44      4.59 o
   0   6  12      118.21      126.50      5.24 o
   1   6  12      122.45      131.13      5.01 o
   2   6  12       57.40       68.24      5.04 o
   3   6  12      113.65      104.27      4.98 o
   4   6  12       19.80       27.09      5.26 o
   5   6  12        7.37        4.27      5.55 o
   6   6  12        7.15        8.17      5.59 o
  -5   7  12        0.46       -3.89      4.48 o
  -4   7  12       11.05        7.76      3.78 o
  -3   7  12       28.86       28.91      4.71 o
  -2   7  12       49.72       49.07      3.71 o
  -1   7  12       13.70       17.47      4.65 o
   0   7  12       74.32       77.68      3.91 o
   1   7  12       14.96       15.76      4.67 o
   2   7  12       44.77       42.08      4.59 o
   3   7  12       29.22       27.35      5.14 o
   4   7  12       14.68       13.83      4.77 o
   5   7  12        1.24       -1.92      4.89 o
  -5   8  12        3.40        3.24      4.32 o
  -4   8  12       28.01       28.72      4.22 o
  -3   8  12       22.16       27.69      4.19 o
  -2   8  12        8.35       15.19      3.90 o
  -1   8  12        0.61        1.90      4.44 o
   0   8  12       48.64       55.05      4.35 o
   1   8  12        0.04        0.12      3.70 o
   2   8  12        6.68       11.18      4.74 o
   3   8  12       25.30       26.72      4.75 o
   4   8  12       19.04       12.57      4.32 o
   5   8  12        5.44        1.98      5.28 o
  -4   9  12        5.49       -1.38      4.09 o
  -3   9  12       31.92       29.01      3.78 o
  -2   9  12       14.01       13.38      4.06 o
  -1   9  12       12.87       11.51      4.31 o
   0   9  12       16.53       21.12      3.97 o
   1   9  12       10.95       24.53      4.81 o
   2   9  12        9.66       12.48      4.88 o
   3   9  12       31.49       27.90      7.14 o
   4   9  12        3.01        7.41      6.09 o
  -3  10  12       34.31       22.14      4.29 o
  -2  10  12        7.90        5.00      4.97 o
  -1  10  12       29.53       31.37      4.89 o
   0  10  12        0.82        3.39      4.00 o
   1  10  12       29.70       34.44      5.40 o
   2  10  12        7.83       14.34      4.19 o
   3  10  12       37.79       28.58      5.02 o
  -1  11  12        1.07       -1.17      6.91 o
   0  11  12        2.08        1.54      5.00 o
   1  11  12        0.84       11.91      6.80 o
   1   0  13       86.85       84.94      4.85 o
   2   0  13      111.67      108.39      4.55 o
   3   0  13        3.55        2.10      4.33 o
   4   0  13       51.85       53.05      4.31 o
   5   0  13       48.85       48.80      7.56 o
   6   0  13        0.80       -2.75      5.59 o
  -6   1  13       17.57       10.71      5.41 o
  -5   1  13       23.59       24.78      4.90 o
  -4   1  13       74.92       78.12      4.86 o
  -3   1  13       93.58       90.22      4.47 o
  -2   1  13      117.73      107.69      4.39 o
  -1   1  13      146.14      135.51      4.31 o
   0   1  13       84.83       90.98      4.50 o
   1   1  13       94.66       99.72      4.83 o
   2   1  13       82.29       74.09      4.26 o
   3   1  13       85.49       96.32      7.25 o
   4   1  13       73.67       83.10      5.05 o
   5   1  13       25.23       24.34      5.71 o
   6   1  13       18.04       20.68      4.63 o
  -6   2  13       25.77       27.74      4.80 o
  -5   2  13       11.62       11.31      4.54 o
  -4   2  13        5.64        9.09      4.34 o
  -3   2  13       68.58       69.24      4.59 o
  -2   2  13       52.84       49.00      4.27 o
  -1   2  13      206.13      211.80      5.39 o
   0   2  13      101.47      101.36      4.32 o
   1   2  13      257.42      269.58      6.01 o
   2   2  13       64.37       63.77      4.29 o
   3   2  13       59.93       63.00      4.28 o
   4   2  13        3.30        0.84      4.66 o
   5   2  13       15.30       26.21      4.41 o
   6   2  13       26.52       16.84      5.46 o
  -6   3  13       49.28       42.59      4.88 o
  -5   3  13        6.74        0.84      5.40 o
  -4   3  13      100.42       99.14      6.41 o
  -3   3  13       17.06       17.14      3.95 o
  -2   3  13        7.26       11.72      4.12 o
  -1   3  13       70.72       67.60      3.98 o
   0   3  13       25.77       26.81      5.50 o
   1   3  13       81.86       74.43      4.75 o
   2   3  13        4.23        1.95      5.09 o
   3   3  13       20.69       22.39      4.45 o
   4   3  13       98.10      108.28      9.28 o
   5   3  13        7.54        7.53      5.31 o
   6   3  13       43.54       34.01      5.64 o
  -6   4  13       18.31        9.66      6.65 o
  -5   4  13       28.86       34.75      5.86 o
  -4   4  13       35.40       36.46      4.21 o
  -3   4  13      112.94      101.49      5.43 o
  -2   4  13      226.44      227.21      4.76 o
  -1   4  13       33.09       32.11      4.16 o
   0   4  13       55.94       60.15      3.66 o
   1   4  13       36.87       38.77      4.10 o
   2   4  13      234.79      230.32      6.82 o
   3   4  13       99.46       89.48      5.74 o
   4   4  13       41.01       36.03      5.11 o
   5   4  13       34.20       33.01      4.99 o
   6   4  13       19.86       13.85      6.47 o
  -6   5  13        1.44        6.59      9.90 o
  -5   5  13        0.90        2.19      4.62 o
  -4   5  13       19.40       22.54      4.12 o
  -3   5  13       10.21       13.52      4.06 o
  -2   5  13        5.37        9.50      4.01 o
  -1   5  13       99.88       88.74      4.65 o
   0   5  13       62.64       69.90      6.51 o
   1   5  13       89.90       86.70      4.16 o
   2   5  13        3.96        8.77      4.46 o
   3   5  13        5.69       11.83      4.85 o
   4   5  13       21.12       17.67      5.39 o
   5   5  13        0.62        3.10      5.27 o
   6   5  13        0.97      -10.01     10.15 o
  -5   6  13       40.58       41.17      5.64 o
  -4   6  13       16.74       10.25      4.57 o
  -3   6  13       36.73       27.04      4.55 o
  -2   6  13        0.57        5.88      3.60 o
  -1   6  13      101.97      103.41      4.22 o
   0   6  13        7.01        4.70      4.00 o
   1   6  13      110.09      105.42      4.24 o
   2   6  13        1.93        0.95      4.50 o
   3   6  13       28.89       26.66      4.29 o
   4   6  13       15.23       17.61      4.64 o
   5   6  13       44.16       29.09      5.29 o
  -5   7  13        9.02        2.32      4.97 o
  -4   7  13       29.76       25.36      4.71 o
  -3   7  13       17.62       15.38      4.16 o
  -2   7  13       12.09       14.04      4.10 o
  -1   7  13        6.77       11.13      4.21 o
   0   7  13        8.01       11.47      5.20 o
   1   7  13        6.05        3.60      4.20 o
   2   7  13       19.17       21.47      4.56 o
   3   7  13       24.71       20.54      4.82 o
   4   7  13       31.59       27.57      5.26 o
  -4   8  13        2.52        5.34      4.27 o
  -3   8  13        6.74        4.01      4.54 o
  -2   8  13       53.78       61.55      4.38 o
  -1   8  13        3.17       -0.97      4.32 o
   0   8  13       23.66       20.20      4.55 o
   1   8  13        6.56       10.12      5.16 o
   2   8  13       56.32       51.06      5.67 o
   3   8  13        3.24        3.07      5.18 o
   4   8  13        5.07        7.53      5.23 o
  -3   9  13        7.10        5.67      4.74 o
  -2   9  13       16.59       12.74      3.88 o
  -1   9  13       12.64       10.41      4.00 o
   0   9  13       18.98       15.47      4.32 o
   1   9  13       12.76       11.64      4.16 o
   2   9  13       14.67       15.26      4.25 o
   3   9  13        6.11       12.62      5.23 o
  -1  10  13        0.38       12.71     14.12 o
   0  10  13        2.99        4.97      4.67 o
   1  10  13        0.69        1.65      7.94 o
   0   0  14      643.56      604.20     24.78 o
   1   0  14       45.98       46.79      4.52 o
   2   0  14       77.18       79.60      4.23 o
   3   0  14       14.03       17.22      4.18 o
   4   0  14       18.85       27.33      4.57 o
   5   0  14        3.60       -3.67      5.29 o
   6   0  14        2.94       12.60      8.15 o
  -6   1  14       38.62       35.36      4.73 o
  -5   1  14        7.24       19.55      5.69 o
  -4   1  14       70.47       66.18      5.90 o
  -3   1  14       21.11       21.30      4.52 o
  -2   1  14        9.59       13.53      4.70 o
  -1   1  14       67.56       71.28      4.43 o
   0   1  14        2.07        0.05      4.37 o
   1   1  14       64.63       58.15      4.36 o
   2   1  14        9.30       11.46      4.29 o
   3   1  14       21.45       27.08      4.33 o
   4   1  14       73.14       59.35      5.44 o
   5   1  14        7.79        9.79      5.25 o
   6   1  14       42.11       42.43      8.10 o
  -6   2  14        0.62        0.73      7.09 o
  -5   2  14       42.05       36.24      5.94 o
  -4   2  14       11.37       11.35      4.31 o
  -3   2  14      102.31       93.57      5.04 o
  -2   2  14       22.67       31.33      4.37 o
  -1   2  14       50.48       49.07      4.61 o
   0   2  14      143.67      133.83      4.23 o
   1   2  14       57.01       52.13      4.16 o
   2   2  14       29.44       33.33      4.55 o
   3   2  14      100.86       92.74      4.29 o
   4   2  14        9.06       10.69      4.37 o
   5   2  14       44.08       32.63      4.89 o
   6   2  14        0.58        7.83      8.86 o
  -5   3  14        0.44        1.77      4.95 o
  -4   3  14        0.47       -2.79      4.21 o
  -3   3  14       52.49       61.02      7.62 o
  -2   3  14       19.58       22.52      4.30 o
  -1   3  14      125.25      118.95      4.38 o
   0   3  14       10.70       19.23      4.36 o
   1   3  14      103.70      107.12      4.68 o
   2   3  14       23.28       20.26      4.03 o
   3   3  14       48.22       49.89      6.95 o
   4   3  14        0.01        1.49      4.60 o
   5   3  14        0.25        1.20      4.99 o
  -5   4  14       38.38       35.51      7.38 o
  -4   4  14        4.47        7.79      4.20 o
  -3   4  14       42.05       40.33      3.96 o
  -2   4  14      138.21      129.80      3.92 o
  -1   4  14       10.14        9.03      4.07 o
   0   4  14       55.79       57.87      4.87 o
   1   4  14        9.38       15.86      4.46 o
   2   4  14      144.47      130.93      7.04 o
   3   4  14       39.37       38.99      7.46 o
   4   4  14        4.41       13.21      4.76 o
   5   4  14       36.11       26.64      5.07 o
  -5   5  14        2.49       -7.21      5.16 o
  -4   5  14       18.40       20.56      4.37 o
  -3   5  14       22.65       28.32      4.11 o
  -2   5  14       12.08        8.17      3.96 o
  -1   5  14       43.93       45.83      4.36 o
   0   5  14       17.12       15.77      3.99 o
   1   5  14       48.96       55.27      4.00 o
   2   5  14       24.05       24.55      4.62 o
   3   5  14       21.35       16.98      4.52 o
   4   5  14       15.95       13.10      4.92 o
   5   5  14        2.29       -3.44      5.48 o
  -4   6  14        7.55       -0.90      4.36 o
  -3   6  14       43.41       34.72      4.08 o
  -2   6  14       55.89       49.70      4.64 o
  -1   6  14       18.62       24.22      5.08 o
   0   6  14       65.48       60.28      3.84 o
   1   6  14       17.32       23.75      3.88 o
   2   6  14       38.02       40.74      4.40 o
   3   6  14       37.41       32.33      4.99 o
   4   6  14        7.19        9.64      5.01 o
  -3   7  14       35.42       32.72      4.63 o
  -2   7  14       40.57       50.07      5.01 o
  -1   7  14       33.13       28.39      4.44 o
   0   7  14        5.30       13.04      4.87 o
   1   7  14       33.70       29.87      4.21 o
   2   7  14       41.59       37.20      4.39 o
   3   7  14       42.97       34.77      4.31 o
  -3   8  14        8.84       22.21      9.75 o
  -2   8  14        2.68        2.16      4.34 o
  -1   8  14        2.66        5.84      4.42 o
   0   8  14       14.55       12.69      3.96 o
   1   8  14        4.21       10.95      4.90 o
   2   8  14        3.07        2.81      4.88 o
   0   9  14        1.04       -2.69      5.23 o
   1   0  15       32.03       29.98      4.09 o
   2   0  15        0.19       -0.98      4.14 o
   3   0  15       17.64        9.62      4.26 o
   4   0  15       20.36       12.12      4.18 o
   5   0  15       31.37       28.58      7.22 o
  -5   1  15        3.17        2.64      4.79 o
  -4   1  15       35.45       35.85      4.45 o
  -3   1  15       32.21       38.13      4.44 o
  -2   1  15       20.94       10.30      4.65 o
  -1   1  15       83.61       77.04      4.17 o
   0   1  15       24.05       17.33      4.39 o
   1   1  15       72.41       67.04      4.03 o
   2   1  15       19.01       13.06      4.64 o
   3   1  15       30.15       25.74      5.07 o
   4   1  15       39.40       35.55      4.55 o
   5   1  15        2.04        3.26      5.08 o
  -5   2  15        8.50        3.36      7.18 o
  -4   2  15       19.94       22.31      4.47 o
  -3   2  15        6.48        3.23      4.60 o
  -2   2  15       53.68       59.84      5.42 o
  -1   2  15       14.82       19.46      4.05 o
   0   2  15       72.36       69.11      4.25 o
   1   2  15       13.84        7.05      5.21 o
   2   2  15       65.12       66.18      4.46 o
   3   2  15        8.70       10.05      4.59 o
   4   2  15       22.57       22.78      4.07 o
   5   2  15       10.44       22.36      4.85 o
  -4   3  15       45.64       35.16      5.00 o
  -3   3  15        2.52        2.28      4.37 o
  -2   3  15       46.32       34.17      4.68 o
  -1   3  15        9.85       16.87      4.53 o
   0   3  15       20.06       33.15      4.26 o
   1   3  15       12.33       21.61      4.24 o
   2   3  15       46.60       38.35      4.57 o
   3   3  15        3.54        9.36      4.60 o
   4   3  15       41.64       38.31      4.50 o
  -4   4  15       14.25       17.13      4.79 o
  -3   4  15       18.12       15.01      4.56 o
  -2   4  15       19.63       17.19      4.40 o
  -1   4  15        5.03        7.45      4.56 o
   0   4  15       15.16       12.86      4.35 o
   1   4  15        1.65        5.53      4.32 o
   2   4  15       11.25        9.74      4.87 o
   3   4  15       15.80       11.92      4.38 o
   4   4  15       15.87        7.00      4.64 o
  -4   5  15        3.34       -4.50      9.82 o
  -3   5  15        3.72        2.27      4.17 o
  -2   5  15        0.68        1.87      5.05 o
  -1   5  15       67.27       54.83      4.91 o
   0   5  15       14.10       18.96      4.16 o
   1   5  15       82.21       73.60      5.16 o
   2   5  15        0.74       -0.08      5.14 o
   3   5  15        8.22        6.56      5.11 o
  -3   6  15       15.02       13.08      3.91 o
  -2   6  15       10.80       12.68      4.12 o
  -1   6  15        1.51        2.08      4.58 o
   0   6  15       24.01       28.99      6.17 o
   1   6  15        0.84        1.28      4.31 o
   2   6  15        7.53        6.73      4.94 o
   3   6  15       19.62       17.39      4.89 o
  -2   7  15       27.43        6.04      5.36 o
  -1   7  15       12.39       16.07      4.62 o
   0   7  15        2.74        0.75      4.22 o
   1   7  15       16.81       16.92      4.95 o
   2   7  15       24.11       18.21      4.72 o
   0   0  16       21.26       25.99      4.88 o
   1   0  16       23.25       21.81      4.23 o
   2   0  16       20.79       24.00      4.80 o
   3   0  16        9.56        1.90      4.55 o
   4   0  16        0.18       -1.96      6.44 o
  -3   1  16       26.70       41.36      7.44 o
  -2   1  16        5.66        9.87      4.32 o
  -1   1  16       32.80       21.28      4.73 o
   0   1  16        3.57        2.47      4.81 o
   1   1  16       34.91       32.20      4.67 o
   2   1  16        6.29        6.96      3.80 o
   3   1  16       23.03       18.41      4.52 o
   4   1  16        9.69       -6.61      9.87 o
  -3   2  16       23.33       20.56      5.16 o
  -2   2  16        1.70       -6.71      4.22 o
  -1   2  16        2.32       -1.35      4.31 o
   0   2  16       18.51       17.12      4.36 o
   1   2  16        3.85        3.38      4.57 o
   2   2  16        1.13        5.89      4.40 o
   3   2  16       16.72       11.31      4.35 o
  -3   3  16       22.04       21.18      4.63 o
  -2   3  16        3.63        4.94      4.29 o
  -1   3  16       39.30       37.30      4.39 o
   0   3  16       42.81       36.08      4.51 o
   1   3  16       37.32       37.28      5.14 o
   2   3  16        5.84        8.29      4.46 o
   3   3  16       17.47       18.09      4.50 o
  -2   4  16       27.90       21.88      4.77 o
  -1   4  16        7.94        7.23      4.62 o
   0   4  16       22.31       14.24      4.85 o
   1   4  16       11.74        9.32      4.66 o
   2   4  16       27.21       18.94      4.70 o
  -2   5  16       27.60       17.90      8.45 o
  -1   5  16        7.46        4.06      4.22 o
   0   5  16       15.62        8.61      4.42 o
   1   5  16        9.10        4.62      4.95 o
   2   5  16       31.63       34.91      7.31 o
   1   0  17        9.53       12.43      4.43 o
   2   0  17        7.93       15.62     14.09 o
  -1   1  17        7.61        4.48      4.17 o
   0   1  17       18.06       13.89      4.28 o
   1   1  17        7.85       10.38      5.17 o
   2   1  17        6.61        2.77     10.08 o
  -1   2  17       47.10       41.23      4.48 o
   0   2  17        3.30        6.92      4.68 o
   1   2  17       46.58       21.85      7.43 o
   0   3  17        0.44        3.75      9.71 o
 
